# Supplementary material for: Rh-catalyzed desymmetrization of α-quaternary centers by isomerization-hydroacylation
Source: Chem Sci. 2015 Jun 12;6(8):4479–83. doi: 10.1039/c5sc01553g (PMC4618402; doi:10.1039/c5sc01553g)
Supplement: Supplementary file 2 [file SC-006-C5SC01553G-s002.cif]

# Electronic Supplementary Material (ESI) for Chemical Science.
# This journal is © The Royal Society of Chemistry 2015

####################################################################### 
# 
# This file contains crystal structure data downloaded from the 
# Cambridge Structural Database (CSD) hosted by the Cambridge 
# Crystallographic Data Centre (CCDC).
# 
# Full information about CCDC data access policies and citation 
# guidelines are available at http://www.ccdc.cam.ac.uk/access/V1 
# 
# Audit and citation data items may have been added by the CCDC. 
# Please retain this information to preserve the provenance of 
# this file and to allow appropriate attribution of the data. 
# 
#######################################################################

data_vmd19
_database_code_depnum_ccdc_archive 'CCDC 1056687'
_audit_update_record             
;
2015-03-29 deposited with the CCDC.
2015-05-29 downloaded from the CCDC.
;

_audit_creation_method           SHELXL-2014
_chemical_name_systematic        
; 
 ? 
;
_chemical_name_common            ?
_chemical_melting_point          ?
_chemical_formula_moiety         ?
_chemical_formula_sum            'C15 H16 O2'
_chemical_formula_weight         228.28

loop_
_atom_type_symbol
_atom_type_description
_atom_type_scat_dispersion_real
_atom_type_scat_dispersion_imag
_atom_type_scat_source
C C 0.0033 0.0016 'International Tables Vol C Tables 4.2.6.8 and 6.1.1.4'
H H 0.0000 0.0000 'International Tables Vol C Tables 4.2.6.8 and 6.1.1.4'
O O 0.0106 0.0060 'International Tables Vol C Tables 4.2.6.8 and 6.1.1.4'

_space_group_crystal_system      triclinic
_space_group_IT_number           2
_space_group_name_H-M_alt        'P -1'
_space_group_name_Hall           '-P 1'

_shelx_space_group_comment       
; 
The symmetry employed for this shelxl refinement is uniquely defined 
by the following loop, which should always be used as a source of 
symmetry information in preference to the above space-group names. 
They are only intended as comments. 
;

loop_
_space_group_symop_operation_xyz
'x, y, z'
'-x, -y, -z'

_cell_length_a                   7.5962(4)
_cell_length_b                   8.0111(4)
_cell_length_c                   10.4017(6)
_cell_angle_alpha                111.3552(6)
_cell_angle_beta                 93.1680(7)
_cell_angle_gamma                90.2112(6)
_cell_volume                     588.43(5)
_cell_formula_units_Z            2
_cell_measurement_temperature    88(2)
_cell_measurement_reflns_used    4127
_cell_measurement_theta_min      2.69
_cell_measurement_theta_max      28.87

_exptl_crystal_description       irregular
_exptl_crystal_colour            colorless
_exptl_crystal_density_meas      not_measured
_exptl_crystal_density_method    not_measured
_exptl_crystal_density_diffrn    1.288
_exptl_crystal_F_000             244
_exptl_transmission_factor_min   ?
_exptl_transmission_factor_max   ?
_exptl_crystal_size_max          0.338
_exptl_crystal_size_mid          0.244
_exptl_crystal_size_min          0.206
_exptl_absorpt_coefficient_mu    0.084
_shelx_estimated_absorpt_T_min   0.972
_shelx_estimated_absorpt_T_max   0.983
_exptl_absorpt_correction_type   multi-scan
_exptl_absorpt_correction_T_min  0.7964
_exptl_absorpt_correction_T_max  0.8621
_exptl_absorpt_process_details   'Bruker SADABS 2014/4'

_exptl_special_details           
; 
 A colorless crystal of approximate dimensions 0.338 x 0.244 x 0.206 mm was mounted 
 on a glass fiber and transferred to a Bruker SMART APEX II diffractometer.  The 
 APEX2 program package was used to determine the unit-cell parameters and for data 
 collection (10 sec/frame scan time for a sphere of diffraction data).  The raw 
 frame data was processed using SAINT and SADABS to yield the reflection data file.  
 Subsequent calculations were carried out using the SHELXTL program.  There were no 
 systematic absences nor any diffraction symmetry other than the Friedel condition.  
 The centrosymmetric triclinic space group P-1 was assigned and later determined to 
 be correct.
;

_diffrn_ambient_temperature      88(2)
_diffrn_radiation_wavelength     0.71073
_diffrn_radiation_type           MoK\a
_diffrn_source                   'fine-focus sealed tube'
_diffrn_measurement_device_type  'Bruker SMART APEX II CCD'
_diffrn_measurement_method       '\f and \w scans'
_diffrn_detector_area_resol_mean ?
_diffrn_reflns_number            7016
_diffrn_reflns_av_unetI/netI     0.0172
_diffrn_reflns_av_R_equivalents  0.0131
_diffrn_reflns_limit_h_min       -10
_diffrn_reflns_limit_h_max       10
_diffrn_reflns_limit_k_min       -10
_diffrn_reflns_limit_k_max       10
_diffrn_reflns_limit_l_min       -14
_diffrn_reflns_limit_l_max       13
_diffrn_reflns_theta_min         2.106
_diffrn_reflns_theta_max         29.018
_diffrn_reflns_theta_full        25.242
_diffrn_measured_fraction_theta_max 0.916
_diffrn_measured_fraction_theta_full 0.997
_diffrn_reflns_Laue_measured_fraction_max 0.916
_diffrn_reflns_Laue_measured_fraction_full 0.997
_diffrn_reflns_point_group_measured_fraction_max 0.916
_diffrn_reflns_point_group_measured_fraction_full 0.997
_reflns_number_total             2863
_reflns_number_gt                2498
_reflns_threshold_expression     'I > 2\s(I)'
_reflns_Friedel_coverage         0.000
_reflns_Friedel_fraction_max     .
_reflns_Friedel_fraction_full    .

_reflns_special_details          
; 
 Reflections were merged by SHELXL according to the crystal 
 class for the calculation of statistics and refinement. 
  
 _reflns_Friedel_fraction is defined as the number of unique 
 Friedel pairs measured divided by the number that would be 
 possible theoretically, ignoring centric projections and 
 systematic absences. 
;

_computing_data_collection       'Bruker APEX2 2014.1-1, 2014'
_computing_cell_refinement       'Bruker SAINT 8.34a, 2013'
_computing_data_reduction        'Bruker SAINT 8.34a, 2013'
_computing_structure_solution    'Bruker SHELXTL 2014/2'
_computing_structure_refinement  'SHELXL-2014 (Sheldrick, 2014)'
_computing_molecular_graphics    'Bruker SHELXTL'
_computing_publication_material  'Bruker SHELXTL'

_refine_special_details          
; 
 ? 
;
_refine_ls_structure_factor_coef Fsqd
_refine_ls_matrix_type           full
_refine_ls_weighting_scheme      calc
_refine_ls_weighting_details     
'w=1/[\s^2^(Fo^2^)+(0.0536P)^2^+0.1748P] where P=(Fo^2^+2Fc^2^)/3'
_atom_sites_solution_primary     direct
_atom_sites_solution_secondary   difmap
_atom_sites_solution_hydrogens   difmap
_refine_ls_hydrogen_treatment    refall
_refine_ls_extinction_method     none
_refine_ls_extinction_coef       ?
_refine_ls_number_reflns         2863
_refine_ls_number_parameters     218
_refine_ls_number_restraints     0
_refine_ls_R_factor_all          0.0417
_refine_ls_R_factor_gt           0.0360
_refine_ls_wR_factor_ref         0.0994
_refine_ls_wR_factor_gt          0.0944
_refine_ls_goodness_of_fit_ref   1.049
_refine_ls_restrained_S_all      1.049
_refine_ls_shift/su_max          0.000
_refine_ls_shift/su_mean         0.000

loop_
_atom_site_label
_atom_site_type_symbol
_atom_site_fract_x
_atom_site_fract_y
_atom_site_fract_z
_atom_site_U_iso_or_equiv
_atom_site_adp_type
_atom_site_occupancy
_atom_site_site_symmetry_order
_atom_site_calc_flag
_atom_site_refinement_flags_posn
_atom_site_refinement_flags_adp
_atom_site_refinement_flags_occupancy
_atom_site_disorder_assembly
_atom_site_disorder_group
O1 O 0.75046(11) 0.45244(11) 0.00055(8) 0.0232(2) Uani 1 1 d . . . . .
O2 O 0.42405(10) 0.79302(10) 0.46586(7) 0.01666(17) Uani 1 1 d . . . . .
C1 C 0.54962(13) 0.76567(12) 0.39461(10) 0.0135(2) Uani 1 1 d . . . . .
C2 C 0.72190(13) 0.67753(13) 0.41900(10) 0.0128(2) Uani 1 1 d . . . . .
C3 C 0.68714(13) 0.47313(13) 0.34449(10) 0.0132(2) Uani 1 1 d . . . . .
C4 C 0.61253(14) 0.41811(13) 0.19302(10) 0.0146(2) Uani 1 1 d . . . . .
C5 C 0.61426(15) 0.21531(14) 0.11851(11) 0.0189(2) Uani 1 1 d . . . . .
C6 C 0.85024(14) 0.73959(14) 0.33421(10) 0.0157(2) Uani 1 1 d . . . . .
C7 C 0.73387(14) 0.72054(14) 0.20226(10) 0.0165(2) Uani 1 1 d . . . . .
C8 C 0.56212(15) 0.80763(14) 0.26406(10) 0.0172(2) Uani 1 1 d . . . . .
C9 C 0.70462(14) 0.52194(14) 0.11841(10) 0.0160(2) Uani 1 1 d . . . . .
C10 C 0.77755(13) 0.73192(13) 0.57139(10) 0.0129(2) Uani 1 1 d . . . . .
C11 C 0.80179(13) 0.91433(14) 0.65215(10) 0.0156(2) Uani 1 1 d . . . . .
C12 C 0.84600(14) 0.97094(14) 0.79323(11) 0.0171(2) Uani 1 1 d . . . . .
C13 C 0.86682(13) 0.84508(14) 0.85627(10) 0.0171(2) Uani 1 1 d . . . . .
C14 C 0.84551(13) 0.66391(14) 0.77761(10) 0.0163(2) Uani 1 1 d . . . . .
C15 C 0.80133(13) 0.60712(13) 0.63576(10) 0.0146(2) Uani 1 1 d . . . . .
H3A H 0.8021(18) 0.4130(17) 0.3442(13) 0.017(3) Uiso 1 1 d . . . . .
H3B H 0.6007(17) 0.4318(18) 0.3948(13) 0.017(3) Uiso 1 1 d . . . . .
H4A H 0.4879(17) 0.4543(17) 0.1930(13) 0.015(3) Uiso 1 1 d . . . . .
H5A H 0.564(2) 0.180(2) 0.0234(16) 0.031(4) Uiso 1 1 d . . . . .
H5B H 0.5443(19) 0.1559(19) 0.1693(15) 0.027(4) Uiso 1 1 d . . . . .
H5C H 0.735(2) 0.1730(19) 0.1171(14) 0.025(3) Uiso 1 1 d . . . . .
H6A H 0.9544(18) 0.6671(18) 0.3154(13) 0.018(3) Uiso 1 1 d . . . . .
H6B H 0.8870(18) 0.8675(18) 0.3819(13) 0.019(3) Uiso 1 1 d . . . . .
H7A H 0.7869(18) 0.7779(18) 0.1451(14) 0.020(3) Uiso 1 1 d . . . . .
H8A H 0.5725(18) 0.9379(19) 0.2928(14) 0.022(3) Uiso 1 1 d . . . . .
H8B H 0.4541(19) 0.7658(19) 0.2027(15) 0.025(3) Uiso 1 1 d . . . . .
H11A H 0.7826(18) 1.0033(18) 0.6096(14) 0.019(3) Uiso 1 1 d . . . . .
H12A H 0.8628(19) 1.098(2) 0.8491(15) 0.026(4) Uiso 1 1 d . . . . .
H13A H 0.8964(19) 0.8830(19) 0.9551(15) 0.025(3) Uiso 1 1 d . . . . .
H14A H 0.8588(18) 0.5755(18) 0.8210(14) 0.020(3) Uiso 1 1 d . . . . .
H15A H 0.7863(18) 0.4805(19) 0.5825(14) 0.021(3) Uiso 1 1 d . . . . .

loop_
_atom_site_aniso_label
_atom_site_aniso_U_11
_atom_site_aniso_U_22
_atom_site_aniso_U_33
_atom_site_aniso_U_23
_atom_site_aniso_U_13
_atom_site_aniso_U_12
O1 0.0330(5) 0.0241(4) 0.0115(4) 0.0049(3) 0.0047(3) -0.0011(3)
O2 0.0179(4) 0.0156(4) 0.0164(4) 0.0056(3) 0.0014(3) 0.0010(3)
C1 0.0179(5) 0.0093(4) 0.0119(4) 0.0024(3) -0.0016(3) -0.0018(3)
C2 0.0154(5) 0.0129(4) 0.0101(4) 0.0044(3) 0.0000(3) -0.0003(3)
C3 0.0163(5) 0.0128(4) 0.0101(4) 0.0038(3) 0.0003(3) -0.0001(3)
C4 0.0171(5) 0.0145(5) 0.0115(4) 0.0039(4) 0.0006(4) -0.0005(4)
C5 0.0257(6) 0.0147(5) 0.0139(5) 0.0024(4) 0.0005(4) -0.0014(4)
C6 0.0182(5) 0.0158(5) 0.0133(5) 0.0055(4) 0.0009(4) -0.0022(4)
C7 0.0229(5) 0.0166(5) 0.0119(5) 0.0074(4) 0.0016(4) -0.0015(4)
C8 0.0239(5) 0.0155(5) 0.0131(5) 0.0067(4) -0.0005(4) 0.0024(4)
C9 0.0175(5) 0.0190(5) 0.0117(4) 0.0062(4) -0.0011(4) -0.0001(4)
C10 0.0122(4) 0.0153(5) 0.0108(4) 0.0044(4) 0.0001(3) -0.0004(3)
C11 0.0163(5) 0.0156(5) 0.0148(5) 0.0058(4) -0.0005(4) 0.0003(4)
C12 0.0169(5) 0.0169(5) 0.0145(5) 0.0025(4) -0.0005(4) -0.0007(4)
C13 0.0150(5) 0.0236(5) 0.0115(5) 0.0051(4) -0.0006(4) 0.0001(4)
C14 0.0161(5) 0.0206(5) 0.0140(5) 0.0086(4) 0.0005(4) 0.0013(4)
C15 0.0151(5) 0.0147(5) 0.0137(5) 0.0050(4) 0.0003(3) 0.0003(4)

_geom_special_details            
; 
 All esds (except the esd in the dihedral angle between two l.s. planes) 
 are estimated using the full covariance matrix.  The cell esds are taken 
 into account individually in the estimation of esds in distances, angles 
 and torsion angles; correlations between esds in cell parameters are only 
 used when they are defined by crystal symmetry.  An approximate (isotropic) 
 treatment of cell esds is used for estimating esds involving l.s. planes. 
;

loop_
_geom_bond_atom_site_label_1
_geom_bond_atom_site_label_2
_geom_bond_distance
_geom_bond_site_symmetry_2
_geom_bond_publ_flag
O1 C9 1.2189(12) . ?
O2 C1 1.2118(12) . ?
C1 C8 1.5207(14) . ?
C1 C2 1.5415(14) . ?
C2 C10 1.5175(13) . ?
C2 C6 1.5447(14) . ?
C2 C3 1.5497(13) . ?
C3 C4 1.5464(13) . ?
C4 C9 1.5196(14) . ?
C4 C5 1.5246(14) . ?
C6 C7 1.5495(14) . ?
C7 C9 1.5188(14) . ?
C7 C8 1.5410(15) . ?
C10 C15 1.3986(14) . ?
C10 C11 1.4006(14) . ?
C11 C12 1.3898(14) . ?
C12 C13 1.3939(15) . ?
C13 C14 1.3859(15) . ?
C14 C15 1.3971(14) . ?

loop_
_geom_angle_atom_site_label_1
_geom_angle_atom_site_label_2
_geom_angle_atom_site_label_3
_geom_angle
_geom_angle_site_symmetry_1
_geom_angle_site_symmetry_3
_geom_angle_publ_flag
O2 C1 C8 125.89(9) . . ?
O2 C1 C2 125.64(9) . . ?
C8 C1 C2 108.46(8) . . ?
C10 C2 C1 112.45(8) . . ?
C10 C2 C6 114.81(8) . . ?
C1 C2 C6 101.60(8) . . ?
C10 C2 C3 113.59(8) . . ?
C1 C2 C3 105.36(8) . . ?
C6 C2 C3 107.96(8) . . ?
C4 C3 C2 114.07(8) . . ?
C9 C4 C5 113.67(8) . . ?
C9 C4 C3 111.25(8) . . ?
C5 C4 C3 111.05(8) . . ?
C2 C6 C7 102.19(8) . . ?
C9 C7 C8 111.27(9) . . ?
C9 C7 C6 108.02(8) . . ?
C8 C7 C6 101.67(8) . . ?
C1 C8 C7 104.73(8) . . ?
O1 C9 C7 122.47(9) . . ?
O1 C9 C4 122.99(9) . . ?
C7 C9 C4 114.53(8) . . ?
C15 C10 C11 118.38(9) . . ?
C15 C10 C2 122.58(9) . . ?
C11 C10 C2 119.02(8) . . ?
C12 C11 C10 121.08(9) . . ?
C11 C12 C13 119.86(9) . . ?
C14 C13 C12 119.82(9) . . ?
C13 C14 C15 120.27(9) . . ?
C14 C15 C10 120.57(9) . . ?

_refine_diff_density_max         0.366
_refine_diff_density_min         -0.193
_refine_diff_density_rms         0.043

_shelxl_version_number           2014-2

_shelx_res_file                  
; 
TITL vmd19 in P-1 
CELL 0.71073   7.59620   8.01110  10.40170 111.3552  93.1680  90.2112 
ZERR    2.00   0.00040   0.00040   0.00060   0.0006   0.0007   0.0006 
LATT  1 
SFAC C H O 
UNIT 30 32 4 
TEMP -185.000 
SIZE 0.206 0.244 0.338 
  
rem APEX2 2014.1-1, SAINT 8.34a, SADABS 2014/4, SHELXTL 2014/6 
  
L.S. 12 
acta 
  
WGHT    0.053600    0.174800 
FVAR       0.39895 
O1    3    0.750464    0.452435    0.000545    11.00000    0.03303    0.02408 = 
         0.01154    0.00488    0.00469   -0.00106 
O2    3    0.424049    0.793015    0.465860    11.00000    0.01793    0.01557 = 
         0.01636    0.00561    0.00144    0.00095 
C1    1    0.549616    0.765671    0.394609    11.00000    0.01790    0.00932 = 
         0.01190    0.00241   -0.00157   -0.00185 
C2    1    0.721904    0.677533    0.418999    11.00000    0.01541    0.01293 = 
         0.01012    0.00436    0.00005   -0.00031 
C3    1    0.687141    0.473132    0.344489    11.00000    0.01634    0.01282 = 
         0.01014    0.00381    0.00034   -0.00010 
C4    1    0.612534    0.418112    0.193021    11.00000    0.01712    0.01453 = 
         0.01147    0.00395    0.00059   -0.00045 
C5    1    0.614259    0.215313    0.118511    11.00000    0.02565    0.01468 = 
         0.01394    0.00245    0.00050   -0.00143 
C6    1    0.850241    0.739593    0.334215    11.00000    0.01825    0.01577 = 
         0.01330    0.00547    0.00092   -0.00224 
C7    1    0.733866    0.720539    0.202263    11.00000    0.02293    0.01659 = 
         0.01186    0.00736    0.00157   -0.00155 
C8    1    0.562123    0.807625    0.264059    11.00000    0.02391    0.01554 = 
         0.01312    0.00670   -0.00053    0.00243 
C9    1    0.704617    0.521935    0.118405    11.00000    0.01750    0.01896 = 
         0.01174    0.00622   -0.00110   -0.00006 
C10   1    0.777547    0.731925    0.571393    11.00000    0.01221    0.01530 = 
         0.01084    0.00441    0.00006   -0.00039 
C11   1    0.801792    0.914329    0.652150    11.00000    0.01629    0.01561 = 
         0.01476    0.00576   -0.00053    0.00030 
C12   1    0.846001    0.970940    0.793229    11.00000    0.01693    0.01693 = 
         0.01449    0.00245   -0.00048   -0.00065 
C13   1    0.866817    0.845076    0.856267    11.00000    0.01503    0.02357 = 
         0.01151    0.00514   -0.00064    0.00015 
C14   1    0.845506    0.663910    0.777608    11.00000    0.01607    0.02063 = 
         0.01397    0.00859    0.00047    0.00128 
C15   1    0.801327    0.607122    0.635762    11.00000    0.01510    0.01469 = 
         0.01375    0.00501    0.00031    0.00031 
H3A   2    0.802087    0.412976    0.344228    11.00000    0.01691 
H3B   2    0.600678    0.431792    0.394841    11.00000    0.01749 
H4A   2    0.487883    0.454277    0.192988    11.00000    0.01490 
H5A   2    0.563685    0.179779    0.023388    11.00000    0.03070 
H5B   2    0.544271    0.155886    0.169285    11.00000    0.02666 
H5C   2    0.735424    0.173027    0.117068    11.00000    0.02465 
H6A   2    0.954376    0.667098    0.315422    11.00000    0.01830 
H6B   2    0.886997    0.867536    0.381868    11.00000    0.01867 
H7A   2    0.786927    0.777892    0.145120    11.00000    0.02011 
H8A   2    0.572459    0.937852    0.292848    11.00000    0.02236 
H8B   2    0.454076    0.765838    0.202743    11.00000    0.02494 
H11A  2    0.782606    1.003303    0.609564    11.00000    0.01859 
H12A  2    0.862778    1.098177    0.849065    11.00000    0.02611 
H13A  2    0.896434    0.883023    0.955094    11.00000    0.02498 
H14A  2    0.858842    0.575546    0.821030    11.00000    0.02047 
H15A  2    0.786320    0.480510    0.582507    11.00000    0.02119 
HKLF 4 
  
REM  vmd19 in P-1 
REM R1 =  0.0360 for    2498 Fo > 4sig(Fo)  and  0.0417 for all    2863 data 
REM    218 parameters refined using      0 restraints 
  
END 
  
WGHT      0.0536      0.1748 
  
REM Highest difference peak  0.366,  deepest hole -0.193,  1-sigma level  0.043 
Q1    1   0.6170  0.3207  0.1547  11.00000  0.05    0.37 
Q2    1   0.7083  0.5756  0.3778  11.00000  0.05    0.36 
Q3    1   0.7817  0.7095  0.3747  11.00000  0.05    0.36 
Q4    1   0.6682  0.4662  0.1581  11.00000  0.05    0.35 
Q5    1   0.7795  0.6706  0.6077  11.00000  0.05    0.35 
Q6    1   0.6380  0.7205  0.4054  11.00000  0.05    0.35 
Q7    1   0.5558  0.7774  0.3245  11.00000  0.05    0.35 
Q8    1   0.7148  0.6227  0.1625  11.00000  0.05    0.32 
Q9    1   0.8388  0.9011  0.8183  11.00000  0.05    0.32 
Q10   1   0.7520  0.7013  0.4956  11.00000  0.05    0.31 
Q11   1   0.7983  0.8198  0.6069  11.00000  0.05    0.30 
Q12   1   0.7877  0.7218  0.2623  11.00000  0.05    0.28 
Q13   1   0.6456  0.7534  0.2284  11.00000  0.05    0.27 
Q14   1   0.6567  0.4475  0.2620  11.00000  0.05    0.27 
Q15   1   0.8270  0.6414  0.7060  11.00000  0.05    0.26 
Q16   1   0.8510  0.7613  0.8126  11.00000  0.05    0.24 
Q17   1   0.8206  0.9379  0.7193  11.00000  0.05    0.24 
Q18   1   0.5192  0.8248  0.4423  11.00000  0.05    0.13 
Q19   1   0.4292  0.7082  0.5017  11.00000  0.05    0.13 
Q20   1   0.4518  0.7236  0.4085  11.00000  0.05    0.13 
;
_shelx_res_checksum              38753

_shelx_hkl_file                  
; 
  -1   0   0  116.03    0.96 
  -1   0   0  114.35    0.93 
   1   0   0  115.61    0.94 
   1   0   0  113.25    0.95 
  -2   0   0  442.36    3.63 
  -2   0   0  443.07    3.73 
   2   0   0  442.67    3.49 
   2   0   0  443.93    3.51 
  -3   0   0  157.07    1.38 
  -3   0   0  158.06    1.45 
   3   0   0  157.48    1.40 
   3   0   0  155.49    1.42 
  -4   0   0    0.64    0.09 
  -4   0   0    0.61    0.08 
   4   0   0    0.62    0.08 
   4   0   0    0.90    0.09 
  -5   0   0   21.97    0.46 
  -5   0   0   21.85    0.39 
   5   0   0   21.72    0.40 
   5   0   0   21.85    0.42 
  -6   0   0    6.42    0.23 
  -6   0   0    5.52    0.27 
   6   0   0    6.12    0.25 
   6   0   0    5.88    0.23 
  -7   0   0   41.17    0.78 
   7   0   0   41.77    0.68 
   7   0   0   41.64    0.72 
  -8   0   0    1.15    0.20 
   8   0   0    0.90    0.16 
  -9   0   0    1.63    0.25 
 -10   0   0    0.08    0.17 
 -10   1   0    2.13    0.32 
  -9   1   0   12.07    0.52 
   8  -1   0    0.13    0.09 
  -8   1   0    0.16    0.12 
   7  -1   0   10.08    0.33 
   7  -1   0   10.25    0.34 
  -7   1   0   10.32    0.40 
   6  -1   0   10.29    0.31 
   6  -1   0   10.29    0.30 
  -6   1   0   10.07    0.36 
   5  -1   0    7.54    0.24 
   5  -1   0    7.54    0.23 
  -5   1   0    7.50    0.20 
  -5   1   0    7.03    0.27 
   4  -1   0   93.85    1.00 
   4  -1   0   91.72    0.95 
  -4   1   0   90.93    1.05 
  -4   1   0   92.57    0.90 
   3  -1   0  279.10    2.36 
   3  -1   0  278.10    2.31 
  -3   1   0  272.74    2.41 
  -3   1   0  280.83    2.26 
   2  -1   0  954.36    7.60 
   2  -1   0  942.72    7.66 
  -2   1   0  940.53    7.94 
  -2   1   0  956.34    7.48 
   1  -1   0  575.38    4.64 
   1  -1   0  570.62    4.59 
  -1   1   0  571.55    4.82 
  -1   1   0  563.45    4.49 
   0  -1   0  139.04    1.11 
   0  -1   0  138.14    1.14 
   0   1   0  137.70    1.13 
   0   1   0  140.86    1.14 
  -1  -1   0  217.70    1.77 
   1   1   0  213.89    1.77 
   1   1   0  216.92    1.74 
  -2  -1   0   23.17    0.32 
  -2  -1   0   23.57    0.31 
   2   1   0   23.06    0.33 
  -3  -1   0    2.31    0.11 
  -3  -1   0    2.46    0.12 
   3   1   0    2.26    0.12 
  -4  -1   0    4.19    0.17 
  -4  -1   0    3.96    0.16 
   4   1   0    4.18    0.17 
   4   1   0    4.22    0.14 
  -5  -1   0    6.38    0.24 
  -5  -1   0    6.70    0.23 
   5   1   0    6.41    0.20 
   5   1   0    6.09    0.24 
  -6  -1   0   27.69    0.52 
  -6  -1   0   27.11    0.56 
   6   1   0   27.18    0.55 
   6   1   0   27.60    0.47 
  -7  -1   0    6.73    0.28 
  -7  -1   0    6.48    0.31 
   7   1   0    6.62    0.30 
  -8  -1   0    0.04    0.11 
   8   1   0    0.02    0.11 
  -9  -1   0    0.43    0.17 
   9   1   0    0.16    0.13 
   9  -2   0    0.00    0.11 
  -9   2   0   -0.11    0.12 
   8  -2   0    3.97    0.26 
  -8   2   0    3.89    0.30 
   7  -2   0   11.34    0.37 
  -7   2   0   11.45    0.43 
   6  -2   0   18.51    0.44 
   6  -2   0   18.47    0.40 
  -6   2   0   19.44    0.51 
   5  -2   0   18.41    0.36 
   5  -2   0   18.60    0.40 
  -5   2   0   18.16    0.45 
   4  -2   0    0.68    0.08 
   4  -2   0    0.90    0.10 
  -4   2   0    0.70    0.10 
  -4   2   0    0.77    0.07 
   3  -2   0   69.89    0.80 
   3  -2   0   71.01    0.73 
  -3   2   0   71.22    0.70 
  -3   2   0   69.47    0.83 
   2  -2   0   65.06    0.70 
   2  -2   0   65.05    0.64 
  -2   2   0   66.25    0.73 
   1  -2   0   47.84    0.50 
   1  -2   0   47.14    0.52 
  -1   2   0   49.47    0.50 
  -1   2   0   48.32    0.54 
   0  -2   0   95.63    0.90 
   0  -2   0   98.55    0.85 
   0   2   0   95.93    0.88 
   0   2   0   97.71    0.89 
   1   2   0   59.91    0.64 
   1   2   0   60.61    0.60 
  -2  -2   0   81.16    0.85 
   2   2   0   79.64    0.85 
   2   2   0   82.08    0.80 
  -3  -2   0    5.75    0.19 
  -3  -2   0    5.64    0.17 
   3   2   0    5.76    0.20 
  -4  -2   0    4.44    0.19 
  -4  -2   0    4.55    0.18 
   4   2   0    4.24    0.19 
  -5  -2   0    4.81    0.22 
  -5  -2   0    4.86    0.21 
   5   2   0    4.52    0.22 
  -6  -2   0   13.17    0.38 
  -6  -2   0   13.91    0.38 
   6   2   0   13.07    0.39 
  -7  -2   0    4.08    0.26 
  -7  -2   0    4.30    0.24 
   7   2   0    3.87    0.25 
  -8  -2   0    1.08    0.19 
   8   2   0    0.56    0.15 
   9   2   0    3.71    0.30 
  10   2   0    2.89    0.33 
   9  -3   0   32.99    0.76 
  -9   3   0   31.18    0.84 
   8  -3   0    3.28    0.26 
  -8   3   0    3.81    0.30 
   7  -3   0    0.20    0.11 
  -7   3   0    0.40    0.13 
   6  -3   0   21.75    0.50 
  -6   3   0   21.09    0.54 
   5  -3   0    5.55    0.24 
   5  -3   0    5.24    0.20 
  -5   3   0    5.56    0.26 
   4  -3   0    0.57    0.08 
   4  -3   0    0.53    0.09 
  -4   3   0    0.67    0.12 
   3  -3   0    0.18    0.06 
   3  -3   0    0.18    0.05 
  -3   3   0    0.18    0.05 
  -3   3   0    0.26    0.07 
   2  -3   0    3.82    0.13 
   2  -3   0    4.08    0.15 
  -2   3   0    3.86    0.13 
  -2   3   0    3.99    0.16 
   1  -3   0   31.06    0.42 
   1  -3   0   30.50    0.41 
  -1   3   0   30.78    0.44 
  -1   3   0   30.76    0.41 
   0  -3   0   70.70    0.70 
   0  -3   0   70.02    0.77 
   0   3   0   70.70    0.75 
   0   3   0   69.88    0.74 
  -1  -3   0  233.12    2.07 
   1   3   0  234.88    2.06 
   1   3   0  234.01    1.99 
  -2  -3   0   58.07    0.73 
   2   3   0   56.64    0.72 
   2   3   0   58.13    0.65 
   3   3   0   49.56    0.69 
  -4  -3   0    7.81    0.26 
  -4  -3   0    7.35    0.23 
   4   3   0    6.62    0.25 
  -5  -3   0   20.32    0.43 
  -5  -3   0   19.72    0.47 
   5   3   0   19.54    0.47 
  -6  -3   0    0.38    0.11 
  -6  -3   0    0.39    0.10 
   6   3   0    0.27    0.10 
  -7  -3   0    8.74    0.35 
  -7  -3   0    9.60    0.38 
   7   3   0    9.62    0.38 
  -8  -3   0    1.39    0.20 
   8   3   0    1.30    0.21 
   9   3   0    0.13    0.14 
   9  -4   0    0.31    0.16 
  -9   4   0    0.48    0.19 
   8  -4   0    4.55    0.30 
  -8   4   0    4.95    0.35 
   7  -4   0   -0.02    0.09 
  -7   4   0   -0.05    0.10 
   6  -4   0    0.06    0.08 
  -6   4   0    0.19    0.10 
   5  -4   0    0.56    0.11 
  -5   4   0    0.48    0.11 
   4  -4   0    0.28    0.08 
  -4   4   0    0.38    0.10 
  -4   4   0    0.49    0.08 
   3  -4   0    0.63    0.09 
   3  -4   0    0.44    0.07 
  -3   4   0    0.52    0.08 
  -3   4   0    0.54    0.09 
   2  -4   0   24.07    0.42 
   2  -4   0   24.39    0.40 
  -2   4   0   23.67    0.44 
  -2   4   0   24.29    0.39 
   1  -4   0   52.41    0.64 
   1  -4   0   51.78    0.66 
  -1   4   0   53.03    0.68 
  -1   4   0   52.21    0.64 
   0  -4   0   81.02    0.93 
   0  -4   0   81.80    0.83 
   0   4   0   83.13    0.89 
   0   4   0   79.44    0.90 
  -1  -4   0  357.76    3.11 
   1   4   0  356.36    3.08 
   1   4   0  359.79    3.01 
  -2  -4   0    0.43    0.08 
   2   4   0    0.55    0.09 
   2   4   0    0.56    0.08 
  -3  -4   0   16.55    0.40 
   3   4   0   16.67    0.34 
   3   4   0   16.79    0.40 
  -4  -4   0   16.07    0.42 
  -4  -4   0   16.43    0.36 
   4   4   0   16.59    0.42 
  -5  -4   0    4.01    0.24 
  -5  -4   0    3.69    0.19 
   5   4   0    3.74    0.23 
  -6  -4   0    9.92    0.38 
   6   4   0    9.74    0.37 
  -7  -4   0   24.96    0.65 
   7   4   0   24.39    0.64 
  -8  -4   0   11.72    0.47 
   8   4   0   12.33    0.50 
   9   4   0    0.17    0.15 
   8  -5   0    2.78    0.27 
  -8   5   0    3.06    0.31 
   7  -5   0    4.99    0.31 
  -7   5   0    4.69    0.33 
   6  -5   0    3.50    0.25 
  -6   5   0    3.26    0.26 
   5  -5   0   36.07    0.69 
  -5   5   0   36.02    0.73 
   4  -5   0   41.40    0.70 
  -4   5   0   41.49    0.74 
   3  -5   0    9.02    0.26 
   3  -5   0    9.16    0.29 
  -3   5   0    9.44    0.27 
  -3   5   0    9.43    0.31 
   2  -5   0   91.60    1.03 
   2  -5   0   89.52    1.05 
  -2   5   0   90.15    1.09 
  -2   5   0   90.95    1.02 
   1  -5   0   60.77    0.75 
   1  -5   0   61.22    0.80 
  -1   5   0   61.36    0.80 
  -1   5   0   58.88    0.77 
   0  -5   0    4.09    0.16 
   0  -5   0    4.46    0.20 
   0   5   0    4.01    0.18 
   0   5   0    4.58    0.19 
  -1  -5   0   15.47    0.38 
   1   5   0   15.11    0.33 
   1   5   0   14.92    0.36 
  -2  -5   0   32.71    0.60 
   2   5   0   32.65    0.52 
   2   5   0   32.30    0.59 
  -3  -5   0    1.65    0.16 
   3   5   0    1.53    0.13 
   3   5   0    1.98    0.16 
  -4  -5   0    6.38    0.29 
  -4  -5   0    5.99    0.23 
   4   5   0    6.40    0.29 
  -5  -5   0   19.31    0.53 
   5   5   0   19.15    0.52 
  -6  -5   0    2.67    0.25 
   6   5   0    2.64    0.24 
  -7  -5   0    3.42    0.29 
   7   5   0    4.03    0.31 
  -8  -5   0    0.65    0.17 
   8   5   0    0.64    0.18 
   7  -6   0   42.03    0.87 
  -7   6   0   41.64    0.94 
   6  -6   0    0.89    0.17 
  -6   6   0    0.93    0.19 
   5  -6   0   26.12    0.61 
  -5   6   0   26.69    0.65 
   4  -6   0    2.78    0.21 
  -4   6   0    3.37    0.24 
   3  -6   0    0.71    0.12 
  -3   6   0    0.68    0.13 
   2  -6   0    3.21    0.18 
   2  -6   0    3.44    0.19 
  -2   6   0    3.35    0.18 
  -2   6   0    3.07    0.20 
   1  -6   0    0.59    0.10 
   1  -6   0    1.05    0.13 
  -1   6   0    0.48    0.09 
  -1   6   0    0.39    0.09 
   0  -6   0    2.86    0.19 
   0  -6   0    2.67    0.15 
   0   6   0    2.57    0.17 
   0   6   0    2.66    0.17 
  -1  -6   0    1.97    0.17 
   1   6   0    2.05    0.15 
   1   6   0    2.06    0.17 
  -2  -6   0    2.70    0.20 
   2   6   0    2.76    0.16 
   2   6   0    2.42    0.18 
  -3  -6   0    8.87    0.35 
   3   6   0    8.51    0.33 
  -4  -6   0    0.01    0.08 
   4   6   0    0.09    0.09 
  -5  -6   0   18.35    0.55 
   5   6   0   18.84    0.55 
  -6  -6   0    1.71    0.25 
   6   6   0    2.10    0.23 
  -7  -6   0    0.79    0.20 
   7   6   0    1.12    0.22 
  -7   7   0    3.81    0.34 
   6  -7   0    5.91    0.35 
  -6   7   0    5.90    0.37 
   5  -7   0    6.97    0.34 
  -5   7   0    6.50    0.35 
   4  -7   0    4.96    0.28 
  -4   7   0    5.03    0.29 
   3  -7   0    3.23    0.22 
  -3   7   0    3.42    0.24 
   2  -7   0    7.83    0.31 
   2  -7   0    7.97    0.30 
  -2   7   0    8.51    0.33 
   1  -7   0    2.32    0.19 
   1  -7   0    2.42    0.17 
  -1   7   0    2.41    0.18 
  -1   7   0    1.89    0.17 
   0  -7   0    1.59    0.18 
   0   7   0    1.76    0.16 
   0   7   0    1.84    0.17 
  -1  -7   0   26.73    0.61 
   1   7   0   26.69    0.59 
   1   7   0   26.73    0.54 
  -2  -7   0    6.96    0.33 
   2   7   0    6.41    0.30 
  -3  -7   0    5.11    0.30 
   3   7   0    5.12    0.29 
  -4  -7   0    0.94    0.18 
   4   7   0    1.23    0.20 
  -5  -7   0    0.19    0.14 
   5   7   0    0.62    0.16 
  -6  -7   0    3.27    0.32 
   6   7   0    3.22    0.29 
  -6   8   0    4.79    0.36 
   5  -8   0    1.26    0.20 
  -5   8   0    1.09    0.22 
   4  -8   0    0.09    0.11 
  -4   8   0    0.40    0.13 
   3  -8   0    2.42    0.22 
  -3   8   0    3.79    0.27 
   2  -8   0    0.10    0.10 
  -2   8   0    0.06    0.09 
   1  -8   0   26.89    0.62 
  -1   8   0   27.11    0.62 
   0  -8   0    1.36    0.19 
   0   8   0    1.16    0.17 
  -1  -8   0    1.64    0.21 
   1   8   0    1.60    0.20 
  -2  -8   0    1.47    0.22 
   2   8   0    1.48    0.20 
  -3  -8   0    0.59    0.17 
   3   8   0    0.55    0.16 
  -4  -8   0   -0.11    0.11 
   4   8   0    0.09    0.11 
  -5  -8   0    0.01    0.14 
   5   8   0    0.02    0.11 
   4  -9   0    4.83    0.32 
  -4   9   0    4.91    0.34 
  -3   9   0   13.49    0.51 
   0  -9   0    0.20    0.14 
  -1  -9   0   10.88    0.46 
   1   9   0   10.60    0.43 
  -2  -9   0    2.45    0.29 
   2   9   0    2.39    0.28 
  -3  -9   0    3.47    0.32 
   3   9   0    4.07    0.32 
   2  10  -1    0.62    0.18 
   1  10  -1    0.02    0.11 
  -1 -10   1    0.06    0.14 
   4   9  -1    0.48    0.17 
  -4  -9   1    0.39    0.16 
   3   9  -1    0.06    0.12 
  -3  -9   1    0.22    0.15 
   2   9  -1    0.32    0.13 
  -2  -9   1    0.23    0.13 
   1   9  -1   -0.08    0.09 
  -1  -9   1   -0.01    0.10 
   0   9  -1    0.22    0.12 
   0  -9   1    0.23    0.12 
   3  -9   1    1.59    0.22 
  -4   9  -1    1.39    0.23 
   4  -9   1    1.45    0.22 
  -5   9  -1    0.50    0.18 
   5   8  -1   -0.01    0.11 
  -5  -8   1    0.09    0.14 
   4   8  -1    0.83    0.17 
  -4  -8   1    0.91    0.18 
   3   8  -1    0.30    0.13 
  -3  -8   1    0.13    0.11 
   2   8  -1    0.22    0.11 
  -2  -8   1    0.02    0.10 
   1   8  -1    0.29    0.12 
  -1  -8   1    0.17    0.09 
   0   8  -1    0.05    0.08 
   0  -8   1    0.10    0.09 
  -1   8  -1    1.94    0.19 
   1  -8   1    1.63    0.18 
   1  -8   1    1.82    0.17 
  -2   8  -1   16.32    0.48 
   2  -8   1   15.79    0.45 
  -3   8  -1    0.05    0.09 
   3  -8   1   -0.10    0.08 
  -4   8  -1    0.08    0.10 
   4  -8   1    0.21    0.11 
  -5   8  -1    2.12    0.27 
   5  -8   1    1.38    0.20 
  -6   8  -1    5.66    0.37 
   6  -8   1    5.37    0.36 
  -7  -7   1    4.36    0.39 
   6   7  -1   -0.04    0.11 
  -6  -7   1   -0.05    0.11 
   5   7  -1   -0.07    0.09 
  -5  -7   1    0.05    0.11 
   4   7  -1    0.38    0.12 
  -4  -7   1    0.41    0.12 
   3   7  -1    8.62    0.36 
  -3  -7   1    8.78    0.37 
   2   7  -1    0.13    0.08 
  -2  -7   1    0.08    0.09 
   1   7  -1    5.46    0.27 
  -1  -7   1    5.60    0.28 
   0   7  -1    9.31    0.30 
   0   7  -1    9.54    0.34 
   0  -7   1    9.61    0.29 
   0  -7   1    9.71    0.34 
  -1   7  -1    7.86    0.29 
  -1   7  -1    7.71    0.30 
   1  -7   1    8.02    0.30 
   1  -7   1    7.69    0.28 
  -2   7  -1    7.54    0.30 
  -2   7  -1    7.55    0.30 
   2  -7   1    8.02    0.30 
  -3   7  -1    4.22    0.25 
   3  -7   1    4.03    0.24 
  -4   7  -1   23.75    0.60 
   4  -7   1   24.91    0.58 
  -5   7  -1   10.59    0.43 
   5  -7   1   11.00    0.42 
  -6   7  -1    8.28    0.41 
   6  -7   1    8.43    0.39 
  -7   7  -1   20.93    0.68 
   7  -7   1   20.78    0.63 
  -8  -6   1    5.73    0.40 
   7   6  -1   -0.06    0.12 
  -7  -6   1   -0.09    0.12 
   6   6  -1    0.25    0.13 
  -6  -6   1    0.09    0.12 
   5   6  -1   11.53    0.42 
  -5  -6   1   11.38    0.44 
   4   6  -1    0.29    0.11 
  -4  -6   1    0.44    0.12 
   3   6  -1    0.12    0.08 
  -3  -6   1    0.12    0.08 
   2   6  -1    7.55    0.25 
   2   6  -1    7.30    0.29 
  -2  -6   1    6.91    0.29 
   1   6  -1    9.93    0.27 
   1   6  -1   10.52    0.33 
  -1  -6   1   10.39    0.33 
  -1  -6   1   10.22    0.26 
   0   6  -1   13.22    0.36 
   0   6  -1   12.72    0.32 
   0  -6   1   12.59    0.35 
   0  -6   1   13.51    0.32 
  -1   6  -1   16.58    0.40 
  -1   6  -1   17.22    0.39 
   1  -6   1   17.07    0.39 
   1  -6   1   16.30    0.37 
  -2   6  -1   21.30    0.45 
  -2   6  -1   21.27    0.46 
   2  -6   1   20.84    0.45 
   2  -6   1   21.56    0.43 
  -3   6  -1   68.97    0.92 
  -3   6  -1   69.42    0.99 
   3  -6   1   68.47    0.95 
  -4   6  -1    0.72    0.13 
   4  -6   1    0.51    0.12 
  -5   6  -1   41.54    0.81 
   5  -6   1   42.53    0.78 
  -6   6  -1   11.09    0.45 
   6  -6   1   10.87    0.42 
  -7   6  -1    0.23    0.14 
   7  -6   1    0.05    0.12 
  -8   6  -1    1.37    0.25 
   8  -6   1    1.70    0.26 
  -9  -5   1    0.47    0.18 
   8   5  -1    1.44    0.24 
  -8  -5   1    1.16    0.22 
   7   5  -1   15.96    0.52 
  -7  -5   1   16.04    0.54 
   6   5  -1    0.81    0.16 
  -6  -5   1    1.09    0.19 
   5   5  -1    2.51    0.21 
  -5  -5   1    2.18    0.21 
   4   5  -1    0.08    0.07 
  -4  -5   1    0.12    0.07 
   3   5  -1   -0.07    0.04 
   3   5  -1    0.01    0.06 
  -3  -5   1    0.00    0.06 
   2   5  -1    1.84    0.12 
   2   5  -1    1.72    0.14 
  -2  -5   1    1.93    0.15 
   1   5  -1   20.40    0.36 
   1   5  -1   20.26    0.43 
  -1  -5   1   20.75    0.35 
  -1  -5   1   20.50    0.43 
   0   5  -1    2.85    0.14 
   0   5  -1    2.70    0.15 
   0  -5   1    2.84    0.14 
   0  -5   1    2.78    0.15 
  -1   5  -1   13.14    0.31 
  -1   5  -1   13.12    0.32 
   1  -5   1   13.57    0.31 
   1  -5   1   13.55    0.31 
  -2   5  -1   46.48    0.67 
  -2   5  -1   47.15    0.69 
   2  -5   1   46.63    0.67 
   2  -5   1   47.09    0.62 
  -3   5  -1   60.75    0.80 
  -3   5  -1   62.48    0.87 
   3  -5   1   61.01    0.84 
  -4   5  -1    0.19    0.07 
  -4   5  -1    0.00    0.06 
   4  -5   1    0.09    0.07 
  -5   5  -1    1.03    0.15 
   5  -5   1    1.31    0.16 
  -6   5  -1    2.93    0.25 
   6  -5   1    2.19    0.21 
  -7   5  -1   10.44    0.45 
   7  -5   1   10.79    0.42 
  -8   5  -1    1.61    0.27 
   8  -5   1    1.83    0.23 
   9   4  -1    3.97    0.33 
   8   4  -1    4.74    0.32 
  -8  -4   1    4.83    0.32 
   7   4  -1    0.74    0.16 
  -7  -4   1    0.63    0.15 
   6   4  -1    3.76    0.24 
  -6  -4   1    3.16    0.24 
   5   4  -1    3.77    0.23 
  -5  -4   1    3.87    0.23 
   4   4  -1    7.32    0.28 
  -4  -4   1    7.77    0.29 
  -4  -4   1    7.43    0.22 
   3   4  -1    0.96    0.12 
  -3  -4   1    0.72    0.11 
   2   4  -1    9.62    0.21 
   2   4  -1    9.28    0.27 
  -2  -4   1    9.44    0.27 
   1   4  -1    8.52    0.19 
   1   4  -1    8.60    0.24 
  -1  -4   1    8.00    0.23 
  -1  -4   1    8.28    0.19 
   0   4  -1   12.06    0.28 
   0   4  -1   11.93    0.24 
   0  -4   1   12.30    0.25 
   0  -4   1   12.09    0.27 
  -1   4  -1   63.56    0.73 
  -1   4  -1   62.03    0.74 
   1  -4   1   62.79    0.71 
   1  -4   1   61.86    0.72 
  -2   4  -1    0.05    0.04 
  -2   4  -1    0.21    0.06 
   2  -4   1    0.01    0.04 
   2  -4   1    0.03    0.03 
  -3   4  -1   17.63    0.35 
  -3   4  -1   18.19    0.40 
   3  -4   1   18.06    0.38 
  -4   4  -1    2.32    0.14 
  -4   4  -1    2.30    0.17 
   4  -4   1    2.71    0.17 
  -5   4  -1   -0.01    0.06 
   5  -4   1    0.00    0.06 
   5  -4   1   -0.01    0.06 
  -6   4  -1    0.41    0.12 
   6  -4   1    0.41    0.10 
   6  -4   1    0.43    0.11 
  -7   4  -1    0.34    0.13 
   7  -4   1    0.20    0.11 
  -8   4  -1    5.67    0.36 
   8  -4   1    5.47    0.32 
  -9   4  -1    0.83    0.21 
   9  -4   1    0.84    0.19 
   9   3  -1    3.04    0.28 
   8   3  -1    5.36    0.32 
  -8  -3   1    5.15    0.31 
   7   3  -1   14.94    0.46 
  -7  -3   1   14.42    0.45 
   6   3  -1    8.82    0.33 
  -6  -3   1    9.40    0.31 
  -6  -3   1    8.73    0.34 
   5   3  -1   12.87    0.37 
  -5  -3   1   13.40    0.38 
  -5  -3   1   13.37    0.33 
   4   3  -1   59.33    0.81 
  -4  -3   1   59.68    0.83 
  -4  -3   1   58.92    0.72 
   3   3  -1   42.31    0.61 
  -3  -3   1   43.31    0.63 
  -3  -3   1   42.69    0.52 
   2   3  -1    7.20    0.16 
   2   3  -1    7.31    0.21 
  -2  -3   1    7.21    0.21 
   1   3  -1    5.66    0.13 
   1   3  -1    5.86    0.18 
  -1  -3   1    5.51    0.17 
  -1  -3   1    5.86    0.14 
   0   3  -1  104.57    1.03 
   0   3  -1  106.16    0.97 
   0  -3   1  105.54    0.98 
   0  -3   1  105.42    1.01 
  -1   3  -1  122.84    1.15 
  -1   3  -1  121.29    1.16 
   1  -3   1  121.48    1.15 
   1  -3   1  123.14    1.11 
  -2   3  -1   36.55    0.51 
  -2   3  -1   35.93    0.48 
   2  -3   1   36.13    0.50 
  -3   3  -1   29.98    0.51 
   3  -3   1   31.00    0.45 
   3  -3   1   30.35    0.48 
  -4   3  -1   -0.01    0.05 
   4  -3   1    0.02    0.04 
   4  -3   1    0.05    0.05 
  -5   3  -1   11.52    0.37 
   5  -3   1   11.83    0.33 
   5  -3   1   11.91    0.31 
  -6   3  -1    0.23    0.11 
   6  -3   1    0.02    0.07 
   6  -3   1    0.21    0.08 
  -7   3  -1    0.05    0.11 
   7  -3   1   -0.06    0.08 
   7  -3   1   -0.02    0.08 
  -8   3  -1   14.75    0.55 
   8  -3   1   14.30    0.46 
  -9   3  -1    7.25    0.44 
   9  -3   1    7.15    0.37 
   9   2  -1    2.97    0.26 
   8   2  -1    0.90    0.17 
  -8  -2   1    1.08    0.20 
   7   2  -1   23.66    0.56 
  -7  -2   1   22.93    0.55 
  -7  -2   1   23.64    0.56 
   6   2  -1   12.89    0.37 
   6   2  -1   12.90    0.32 
  -6  -2   1   12.85    0.36 
  -6  -2   1   12.86    0.37 
   5   2  -1    8.35    0.28 
   5   2  -1    8.58    0.23 
  -5  -2   1    8.40    0.26 
  -5  -2   1    8.67    0.28 
   4   2  -1    1.95    0.11 
   4   2  -1    2.10    0.13 
  -4  -2   1    2.01    0.14 
  -4  -2   1    2.00    0.12 
   3   2  -1    2.37    0.13 
   3   2  -1    2.28    0.10 
  -3  -2   1    2.19    0.10 
  -3  -2   1    2.22    0.13 
   2   2  -1    5.56    0.17 
   2   2  -1    5.84    0.14 
  -2  -2   1    5.56    0.17 
  -2  -2   1    5.66    0.12 
   1   2  -1    0.30    0.05 
  -1  -2   1    0.43    0.05 
  -1  -2   1    0.43    0.05 
   0   2  -1   86.76    0.76 
   0   2  -1   87.12    0.82 
   0  -2   1   86.95    0.79 
   0  -2   1   86.16    0.78 
  -1   2  -1    2.97    0.11 
  -1   2  -1    3.02    0.10 
   1  -2   1    2.94    0.10 
   1  -2   1    2.94    0.08 
  -2   2  -1   69.50    0.76 
   2  -2   1   71.88    0.73 
  -3   2  -1   13.88    0.31 
   3  -2   1   13.58    0.27 
   3  -2   1   13.71    0.28 
  -4   2  -1   98.83    1.14 
   4  -2   1   98.83    1.04 
   4  -2   1   99.26    1.07 
  -5   2  -1    4.96    0.24 
   5  -2   1    4.97    0.20 
   5  -2   1    5.07    0.21 
  -6   2  -1    8.52    0.34 
   6  -2   1    8.71    0.30 
   6  -2   1    8.24    0.28 
  -7   2  -1    1.39    0.20 
   7  -2   1    1.37    0.17 
   7  -2   1    0.99    0.14 
  -8   2  -1    0.60    0.16 
   8  -2   1    0.39    0.12 
  -9   2  -1    0.27    0.17 
   9  -2   1    0.95    0.18 
  -9  -1   1   -0.07    0.12 
   8   1  -1    1.86    0.21 
  -8  -1   1    1.37    0.21 
   7   1  -1   10.26    0.33 
   7   1  -1   10.15    0.35 
  -7  -1   1   10.41    0.34 
  -7  -1   1   10.71    0.37 
   6   1  -1   37.28    0.59 
   6   1  -1   36.33    0.62 
  -6  -1   1   37.25    0.63 
  -6  -1   1   38.01    0.66 
   5   1  -1    3.61    0.18 
   5   1  -1    3.99    0.17 
  -5  -1   1    4.20    0.19 
  -5  -1   1    3.80    0.18 
   4   1  -1   48.41    0.63 
   4   1  -1   48.60    0.60 
  -4  -1   1   48.82    0.63 
  -4  -1   1   48.56    0.64 
   3   1  -1   96.72    0.97 
   3   1  -1   96.74    0.94 
  -3  -1   1   96.46    0.98 
  -3  -1   1   98.78    0.96 
   2   1  -1   10.14    0.20 
   2   1  -1   10.24    0.18 
  -2  -1   1   10.29    0.21 
  -2  -1   1   10.60    0.18 
   1   1  -1  976.42    7.95 
  -1  -1   1 1000.00    8.23 
  -1  -1   1  998.92    7.87 
   0   1  -1   10.89    0.16 
   0  -1   1   11.60    0.14 
   0  -1   1   11.12    0.15 
  -1   1  -1  128.27    1.10 
   1  -1   1  128.11    1.09 
  -2   1  -1    0.51    0.06 
   2  -1   1    0.53    0.06 
   2  -1   1    0.60    0.06 
  -3   1  -1   13.65    0.29 
   3  -1   1   14.02    0.27 
   3  -1   1   13.69    0.25 
  -4   1  -1   87.02    1.02 
   4  -1   1   89.22    0.95 
   4  -1   1   90.09    0.97 
  -5   1  -1   11.91    0.34 
  -5   1  -1   11.96    0.24 
   5  -1   1   11.30    0.30 
   5  -1   1   11.25    0.29 
  -6   1  -1   19.14    0.50 
   6  -1   1   19.02    0.44 
   6  -1   1   19.24    0.41 
  -7   1  -1   12.08    0.42 
   7  -1   1   11.51    0.35 
   7  -1   1   12.35    0.38 
  -8   1  -1    0.23    0.13 
   8  -1   1    0.34    0.12 
   8  -1   1    0.22    0.11 
  -9   1  -1    0.20    0.15 
 -10   1  -1   11.49    0.63 
 -10   0   1    0.09    0.16 
  -9   0   1    5.35    0.36 
   8   0  -1    9.04    0.35 
  -8   0   1    9.44    0.41 
   7   0  -1    3.34    0.21 
   7   0  -1    3.33    0.21 
  -7   0   1    3.70    0.25 
   6   0  -1   10.66    0.32 
   6   0  -1   11.25    0.31 
  -6   0   1   11.27    0.31 
  -6   0   1   10.30    0.35 
   5   0  -1   88.85    0.99 
   5   0  -1   87.54    1.01 
  -5   0   1   88.19    1.07 
  -5   0   1   89.34    0.99 
   4   0  -1   77.36    0.83 
   4   0  -1   76.63    0.86 
  -4   0   1   77.95    0.85 
  -4   0   1   77.74    0.90 
   3   0  -1    4.26    0.14 
   3   0  -1    3.70    0.12 
  -3   0   1    4.24    0.15 
  -3   0   1    4.05    0.13 
   2   0  -1  499.99    3.85 
   2   0  -1  486.01    3.91 
  -2   0   1  491.83    4.06 
  -2   0   1  495.95    4.00 
   1   0  -1    0.08    0.02 
  -1   0   1    0.09    0.02 
  -1   0   1    0.20    0.03 
   0   0   1   54.53    0.46 
   0   0   1   52.95    0.45 
   0   0   1   54.08    0.48 
   0   0   1   53.70    0.47 
  -1   0  -1   73.98    0.63 
  -1   0  -1   74.21    0.67 
   1   0   1   71.34    0.67 
  -2   0  -1  637.07    5.18 
  -2   0  -1  636.60    5.49 
   2   0   1  628.42    5.16 
  -3   0  -1   55.35    0.67 
  -3   0  -1   55.70    0.59 
   3   0   1   55.38    0.58 
  -4   0  -1   22.89    0.43 
  -4   0  -1   22.21    0.35 
   4   0   1   22.30    0.35 
   4   0   1   21.82    0.40 
  -5   0  -1    1.58    0.11 
  -5   0  -1    1.55    0.14 
   5   0   1    2.02    0.14 
   5   0   1    1.72    0.11 
  -6   0  -1    7.78    0.31 
  -6   0  -1    7.70    0.24 
   6   0   1    7.71    0.24 
   6   0   1    7.64    0.28 
  -7   0  -1    1.98    0.21 
   7   0   1    2.22    0.19 
   7   0   1    2.16    0.17 
  -8   0  -1   35.53    0.80 
   8   0   1   36.35    0.75 
  -9   0  -1    7.42    0.42 
   9   0   1    8.26    0.40 
 -10   0  -1    3.35    0.36 
 -10   1   1    0.37    0.17 
   9  -1  -1    0.16    0.12 
  -9   1   1    0.20    0.15 
   8  -1  -1    2.40    0.21 
  -8   1   1    1.94    0.24 
   7  -1  -1    9.61    0.34 
  -7   1   1    9.47    0.38 
   6  -1  -1   12.37    0.31 
   6  -1  -1   12.66    0.35 
  -6   1   1   12.46    0.39 
  -6   1   1   12.61    0.31 
   5  -1  -1   62.53    0.82 
   5  -1  -1   63.52    0.75 
  -5   1   1   64.39    0.76 
  -5   1   1   63.53    0.88 
   4  -1  -1   34.40    0.52 
   4  -1  -1   33.35    0.45 
  -4   1   1   34.53    0.55 
  -4   1   1   34.04    0.47 
   3  -1  -1   20.81    0.35 
  -3   1   1   21.20    0.37 
  -3   1   1   21.32    0.32 
   2  -1  -1   23.77    0.34 
  -2   1   1   24.28    0.36 
  -2   1   1   23.89    0.32 
   1  -1  -1    1.89    0.08 
  -1   1   1    1.83    0.08 
  -1   1   1    1.84    0.08 
   0  -1  -1    8.66    0.16 
   0   1   1    8.77    0.13 
   0   1   1    8.63    0.16 
  -1  -1  -1   24.99    0.32 
   1   1   1   24.49    0.32 
   1   1   1   24.47    0.32 
  -2  -1  -1   58.65    0.63 
   2   1   1   57.27    0.64 
  -3  -1  -1    6.67    0.18 
  -3  -1  -1    6.38    0.19 
   3   1   1    6.47    0.20 
  -4  -1  -1    6.80    0.22 
  -4  -1  -1    6.85    0.21 
   4   1   1    6.89    0.23 
  -5  -1  -1    0.07    0.05 
  -5  -1  -1    0.01    0.06 
   5   1   1    0.02    0.05 
  -6  -1  -1    7.63    0.27 
  -6  -1  -1    8.89    0.32 
   6   1   1    8.01    0.31 
  -7  -1  -1    9.14    0.37 
   7   1   1   10.27    0.37 
  -8  -1  -1   21.94    0.62 
   8   1   1   23.39    0.60 
  -9  -1  -1    2.90    0.30 
   9   1   1    3.23    0.29 
 -10  -1  -1    7.09    0.44 
  10   1   1    6.89    0.42 
  10  -2  -1    4.78    0.36 
   9  -2  -1    9.96    0.42 
  -9   2   1    9.03    0.46 
   8  -2  -1    0.12    0.10 
  -8   2   1   -0.01    0.10 
   7  -2  -1    0.28    0.10 
  -7   2   1    0.12    0.09 
   6  -2  -1   17.15    0.43 
  -6   2   1   17.65    0.47 
   5  -2  -1   34.05    0.49 
   5  -2  -1   32.80    0.58 
  -5   2   1   33.98    0.50 
   4  -2  -1   19.61    0.40 
  -4   2   1   19.84    0.34 
  -4   2   1   19.76    0.42 
   3  -2  -1   13.24    0.29 
  -3   2   1   13.65    0.26 
  -3   2   1   13.28    0.31 
   2  -2  -1   32.80    0.44 
  -2   2   1   31.60    0.46 
   1  -2  -1    4.09    0.13 
   1  -2  -1    4.18    0.12 
  -1   2   1    4.24    0.10 
  -1   2   1    3.97    0.14 
   0  -2  -1  235.31    2.00 
   0   2   1  232.78    1.99 
   0   2   1  234.86    1.94 
  -1  -2  -1  326.19    2.74 
   1   2   1  328.93    2.71 
   1   2   1  331.18    2.72 
  -2  -2  -1   13.26    0.28 
   2   2   1   13.69    0.27 
   2   2   1   13.41    0.28 
  -3  -2  -1   11.98    0.28 
  -3  -2  -1   11.61    0.27 
   3   2   1   11.83    0.29 
  -4  -2  -1   55.22    0.74 
  -4  -2  -1   55.53    0.74 
   4   2   1   54.71    0.76 
  -5  -2  -1    0.08    0.07 
  -5  -2  -1    0.17    0.07 
   5   2   1   -0.04    0.05 
  -6  -2  -1    3.59    0.21 
  -6  -2  -1    3.93    0.23 
   6   2   1    3.67    0.22 
  -7  -2  -1   11.90    0.38 
  -7  -2  -1   11.64    0.40 
   7   2   1   11.68    0.42 
  -8  -2  -1   11.14    0.44 
   8   2   1   12.51    0.46 
  -9  -2  -1    1.18    0.23 
   9   2   1    0.65    0.18 
   9  -3  -1    2.93    0.28 
  -9   3   1    2.86    0.32 
   8  -3  -1    0.88    0.17 
  -8   3   1    0.38    0.16 
   7  -3  -1    5.91    0.30 
  -7   3   1    5.07    0.31 
   6  -3  -1    5.94    0.27 
  -6   3   1    5.70    0.30 
   5  -3  -1   14.20    0.38 
  -5   3   1   14.02    0.40 
  -5   3   1   14.13    0.33 
   4  -3  -1    7.28    0.25 
  -4   3   1    7.57    0.27 
   3  -3  -1   53.78    0.71 
   3  -3  -1   54.29    0.66 
  -3   3   1   53.07    0.74 
   2  -3  -1   65.69    0.76 
   2  -3  -1   65.18    0.75 
  -2   3   1   65.48    0.80 
   1  -3  -1   11.73    0.24 
   1  -3  -1   11.80    0.26 
  -1   3   1   11.40    0.22 
  -1   3   1   11.92    0.27 
   0  -3  -1  421.92    3.36 
   0  -3  -1  422.62    3.51 
   0   3   1  419.26    3.43 
   0   3   1  415.54    3.47 
  -1  -3  -1   31.58    0.49 
   1   3   1   31.87    0.46 
   1   3   1   32.50    0.47 
  -2  -3  -1  102.88    1.13 
   2   3   1  103.93    1.07 
   2   3   1  102.47    1.11 
  -3  -3  -1    1.48    0.12 
   3   3   1    1.24    0.11 
   3   3   1    1.16    0.12 
  -4  -3  -1    0.21    0.06 
  -4  -3  -1    0.15    0.07 
   4   3   1    0.18    0.07 
  -5  -3  -1    6.80    0.27 
  -5  -3  -1    6.49    0.26 
   5   3   1    6.40    0.27 
  -6  -3  -1    4.17    0.24 
  -6  -3  -1    4.03    0.24 
   6   3   1    4.09    0.25 
  -7  -3  -1   24.73    0.61 
  -7  -3  -1   26.37    0.62 
   7   3   1   25.32    0.64 
   8   3   1    1.52    0.23 
   9   3   1    2.02    0.27 
   9  -4  -1    1.85    0.26 
   8  -4  -1    1.83    0.23 
  -8   4   1    1.85    0.27 
   7  -4  -1   18.93    0.54 
  -7   4   1   19.41    0.58 
   6  -4  -1    8.18    0.34 
  -6   4   1    9.07    0.38 
   5  -4  -1    0.26    0.09 
  -5   4   1    0.30    0.10 
   4  -4  -1    2.45    0.14 
   4  -4  -1    2.51    0.18 
  -4   4   1    2.57    0.19 
   3  -4  -1   46.31    0.68 
   3  -4  -1   45.75    0.63 
  -3   4   1   45.75    0.71 
   2  -4  -1   32.31    0.51 
   2  -4  -1   32.56    0.51 
  -2   4   1   32.84    0.45 
  -2   4   1   32.59    0.55 
   1  -4  -1   54.25    0.66 
   1  -4  -1   54.36    0.72 
  -1   4   1   54.20    0.65 
  -1   4   1   55.45    0.73 
   0  -4  -1    0.58    0.08 
   0  -4  -1    0.80    0.08 
   0   4   1    0.61    0.08 
   0   4   1    0.76    0.10 
  -1  -4  -1   62.73    0.84 
   1   4   1   63.88    0.78 
   1   4   1   64.00    0.79 
  -2  -4  -1   14.51    0.37 
   2   4   1   14.17    0.35 
   2   4   1   15.00    0.33 
  -3  -4  -1   38.19    0.66 
   3   4   1   38.84    0.64 
   3   4   1   37.96    0.59 
  -4  -4  -1    0.24    0.07 
  -4  -4  -1    0.35    0.09 
   4   4   1    0.28    0.09 
  -5  -4  -1    5.02    0.23 
  -5  -4  -1    5.30    0.27 
   5   4   1    5.39    0.27 
  -6  -4  -1   20.76    0.51 
  -6  -4  -1   19.30    0.53 
   6   4   1   20.50    0.56 
  -7  -4  -1    0.76    0.16 
   7   4   1    0.95    0.18 
  -8  -4  -1   17.06    0.57 
   8   4   1   16.93    0.58 
   8  -5  -1   19.79    0.62 
  -8   5   1   21.21    0.68 
   7  -5  -1    6.46    0.34 
  -7   5   1    6.41    0.37 
   6  -5  -1    3.17    0.25 
  -6   5   1    3.46    0.27 
   5  -5  -1    5.83    0.29 
  -5   5   1    6.10    0.31 
   4  -5  -1   29.44    0.58 
  -4   5   1   28.22    0.62 
   3  -5  -1   32.69    0.58 
   3  -5  -1   33.16    0.56 
  -3   5   1   33.03    0.63 
   2  -5  -1    4.24    0.19 
   2  -5  -1    4.15    0.20 
  -2   5   1    3.86    0.20 
  -2   5   1    4.13    0.17 
   1  -5  -1    4.79    0.18 
   1  -5  -1    4.55    0.21 
  -1   5   1    4.61    0.19 
  -1   5   1    4.80    0.21 
   0  -5  -1    0.81    0.12 
   0   5   1    0.76    0.11 
   0   5   1    0.96    0.12 
  -1  -5  -1   15.55    0.40 
   1   5   1   15.42    0.36 
   1   5   1   14.79    0.36 
  -2  -5  -1    4.90    0.24 
   2   5   1    4.87    0.22 
   2   5   1    4.97    0.21 
   3   5   1    5.07    0.22 
   3   5   1    4.52    0.24 
  -4  -5  -1   44.56    0.80 
   4   5   1   44.89    0.79 
   4   5   1   43.18    0.70 
  -5  -5  -1    0.02    0.09 
   5   5   1    0.53    0.14 
  -6  -5  -1   22.02    0.60 
   6   5   1   22.96    0.61 
  -7  -5  -1    0.90    0.18 
   7   5   1    0.73    0.18 
  -8  -5  -1   -0.06    0.13 
   8   5   1   -0.06    0.14 
   7  -6  -1    9.27    0.43 
  -7   6   1    9.21    0.45 
   6  -6  -1   -0.03    0.10 
  -6   6   1   -0.01    0.11 
   5  -6  -1    0.05    0.09 
  -5   6   1   -0.01    0.08 
   4  -6  -1    8.60    0.34 
  -4   6   1    9.05    0.36 
   3  -6  -1    0.29    0.10 
   3  -6  -1    0.17    0.08 
  -3   6   1    0.39    0.12 
   2  -6  -1   21.53    0.49 
   2  -6  -1   22.25    0.46 
  -2   6   1   22.40    0.52 
   1  -6  -1    0.13    0.07 
   1  -6  -1    0.05    0.07 
  -1   6   1    0.01    0.06 
  -1   6   1    0.15    0.07 
   0  -6  -1    1.64    0.17 
   0   6   1    1.53    0.14 
   0   6   1    1.35    0.14 
  -1  -6  -1    9.07    0.34 
   1   6   1    9.60    0.31 
   1   6   1    9.30    0.32 
  -2  -6  -1    0.41    0.12 
   2   6   1    0.69    0.11 
   2   6   1    0.91    0.14 
  -3  -6  -1   27.64    0.63 
   3   6   1   27.65    0.62 
   3   6   1   27.80    0.56 
  -4  -6  -1    8.82    0.38 
   4   6   1    9.11    0.38 
  -5  -6  -1    2.92    0.26 
   5   6   1    3.14    0.26 
  -6  -6  -1    1.10    0.20 
   6   6   1    1.42    0.21 
  -7  -6  -1    3.99    0.34 
   7   6   1    3.63    0.31 
   6  -7  -1   18.44    0.57 
  -6   7   1   18.71    0.62 
   5  -7  -1    0.64    0.15 
  -5   7   1    1.03    0.18 
   4  -7  -1    0.13    0.11 
  -4   7   1    0.07    0.10 
   3  -7  -1    8.46    0.33 
  -3   7   1    7.95    0.35 
   2  -7  -1    0.29    0.10 
   2  -7  -1    0.06    0.08 
  -2   7   1    0.21    0.10 
   1  -7  -1    2.40    0.21 
  -1   7   1    2.46    0.20 
   0  -7  -1    2.12    0.21 
   0   7   1    2.12    0.19 
   0   7   1    1.83    0.17 
  -1  -7  -1   13.78    0.45 
   1   7   1   13.63    0.41 
   1   7   1   13.58    0.41 
  -2  -7  -1    0.49    0.13 
   2   7   1    0.59    0.12 
   2   7   1    0.79    0.15 
  -3  -7  -1    4.62    0.30 
   3   7   1    4.45    0.28 
  -4  -7  -1   15.36    0.54 
   4   7   1   15.54    0.52 
  -5  -7  -1    8.55    0.43 
   5   7   1    7.85    0.40 
  -6  -7  -1    4.65    0.36 
   6   7   1    4.62    0.34 
   5  -8  -1   -0.03    0.12 
  -5   8   1    0.15    0.13 
   4  -8  -1   -0.03    0.10 
  -4   8   1    0.11    0.10 
   3  -8  -1    7.48    0.34 
  -3   8   1    6.91    0.36 
  -2   8   1    1.93    0.21 
   1  -8  -1   -0.05    0.08 
  -1   8   1    0.23    0.10 
   0  -8  -1    1.99    0.22 
   0   8   1    2.67    0.22 
  -1  -8  -1   -0.02    0.09 
   1   8   1    0.00    0.09 
  -2  -8  -1    0.03    0.11 
   2   8   1    0.04    0.10 
  -3  -8  -1    3.35    0.29 
   3   8   1    3.10    0.27 
  -4  -8  -1    0.64    0.18 
   4   8   1    0.53    0.15 
   5   8   1    6.74    0.43 
  -4   9   1    3.27    0.32 
  -3   9   1    2.90    0.29 
  -2   9   1    1.06    0.20 
   0  -9  -1   -0.08    0.11 
  -1  -9  -1    0.06    0.12 
  -2  -9  -1    4.55    0.35 
   2   9   1    3.64    0.30 
   3   9   1    1.02    0.23 
   2  10  -2    0.85    0.20 
  -2 -10   2    1.43    0.23 
   1  10  -2   17.65    0.60 
  -1 -10   2   16.79    0.57 
   0  10  -2   30.15    0.77 
   3 -10   2    1.13    0.21 
   4   9  -2    0.71    0.17 
  -4  -9   2    0.85    0.22 
   3   9  -2   46.63    0.97 
  -3  -9   2   46.25    0.98 
   2   9  -2    3.58    0.29 
  -2  -9   2    3.19    0.28 
   1   9  -2   10.86    0.45 
  -1  -9   2   11.44    0.44 
   0   9  -2    2.07    0.23 
   0  -9   2    1.69    0.20 
  -1   9  -2    0.56    0.14 
   2  -9   2    3.37    0.26 
   3  -9   2   -0.01    0.11 
   4  -9   2    0.10    0.12 
  -5   9  -2    0.45    0.15 
   5  -9   2    0.33    0.16 
   5   8  -2    8.59    0.43 
  -5  -8   2    9.45    0.45 
   4   8  -2    2.53    0.25 
  -4  -8   2    2.87    0.28 
   3   8  -2    1.81    0.22 
  -3  -8   2    2.10    0.23 
   2   8  -2    1.47    0.20 
  -2  -8   2    1.46    0.20 
   1   8  -2    0.05    0.09 
  -1  -8   2   -0.07    0.08 
   0   8  -2    0.10    0.09 
   0  -8   2    0.05    0.08 
   0  -8   2    0.01    0.08 
  -1   8  -2    5.91    0.29 
   1  -8   2    5.69    0.27 
  -2   8  -2    0.11    0.09 
   2  -8   2    0.18    0.09 
  -3   8  -2    3.05    0.24 
   3  -8   2    3.02    0.23 
  -4   8  -2    9.60    0.40 
   4  -8   2   10.45    0.40 
  -5   8  -2    0.14    0.12 
   5  -8   2    0.33    0.14 
  -6   8  -2   19.09    0.63 
   6  -8   2   19.71    0.61 
   7   7  -2    9.75    0.47 
  -7  -7   2    9.13    0.47 
   6   7  -2    0.07    0.13 
  -6  -7   2    0.05    0.13 
   5   7  -2    0.55    0.16 
  -5  -7   2    0.43    0.15 
   4   7  -2    1.09    0.17 
  -4  -7   2    0.90    0.18 
   3   7  -2    0.48    0.12 
  -3  -7   2    0.64    0.13 
   2   7  -2    3.54    0.24 
  -2  -7   2    3.39    0.23 
   1   7  -2   49.66    0.84 
  -1  -7   2   47.70    0.81 
  -1  -7   2   48.07    0.69 
   0   7  -2    0.22    0.09 
   0  -7   2    0.03    0.07 
   0  -7   2    0.05    0.07 
  -1   7  -2    0.07    0.06 
  -1   7  -2    0.16    0.08 
   1  -7   2    0.11    0.07 
   1  -7   2    0.04    0.07 
  -2   7  -2   23.97    0.54 
  -2   7  -2   23.65    0.52 
   2  -7   2   24.02    0.53 
  -3   7  -2   40.07    0.72 
  -3   7  -2   41.52    0.74 
   3  -7   2   40.37    0.73 
  -4   7  -2   37.22    0.74 
   4  -7   2   36.06    0.72 
  -5   7  -2   12.01    0.45 
   5  -7   2   11.87    0.43 
  -6   7  -2    0.13    0.11 
   6  -7   2    0.12    0.11 
  -7   7  -2    3.59    0.34 
   7  -7   2    3.88    0.31 
   8   6  -2    0.50    0.16 
  -8  -6   2    0.04    0.14 
   7   6  -2    0.89    0.19 
  -7  -6   2    1.33    0.23 
   6   6  -2    0.07    0.11 
  -6  -6   2   -0.19    0.10 
   5   6  -2    2.33    0.23 
  -5  -6   2    2.55    0.24 
   4   6  -2    9.10    0.35 
  -4  -6   2    8.29    0.36 
   3   6  -2   39.48    0.73 
  -3  -6   2   39.77    0.74 
   2   6  -2    1.12    0.15 
  -2  -6   2    1.09    0.15 
  -2  -6   2    1.22    0.12 
   1   6  -2    0.09    0.07 
   1   6  -2    0.00    0.04 
  -1  -6   2    0.03    0.06 
  -1  -6   2   -0.06    0.05 
   0   6  -2   15.25    0.39 
   0   6  -2   15.42    0.33 
   0  -6   2   15.04    0.37 
   0  -6   2   15.05    0.34 
  -1   6  -2   90.88    1.04 
  -1   6  -2   89.95    1.11 
   1  -6   2   88.63    1.03 
   1  -6   2   88.39    1.05 
  -2   6  -2    0.14    0.07 
  -2   6  -2    0.18    0.07 
   2  -6   2    0.20    0.07 
   2  -6   2    0.16    0.06 
  -3   6  -2    3.48    0.20 
  -3   6  -2    3.32    0.21 
   3  -6   2    3.94    0.21 
  -4   6  -2   13.63    0.38 
  -4   6  -2   13.63    0.42 
   4  -6   2   13.88    0.40 
  -5   6  -2    1.71    0.22 
   5  -6   2    1.44    0.19 
  -6   6  -2   11.20    0.44 
   6  -6   2   11.70    0.43 
  -7   6  -2    0.16    0.13 
   7  -6   2    0.12    0.12 
  -8   6  -2    0.64    0.17 
   8  -6   2    0.23    0.15 
  -9  -5   2    0.83    0.22 
   8   5  -2    0.24    0.14 
  -8  -5   2    0.24    0.13 
   7   5  -2    0.05    0.10 
  -7  -5   2    0.12    0.12 
   6   5  -2    4.21    0.28 
  -6  -5   2    4.88    0.30 
   5   5  -2   30.53    0.65 
  -5  -5   2   29.45    0.66 
   4   5  -2    3.75    0.22 
  -4  -5   2    3.55    0.23 
   3   5  -2   42.97    0.71 
  -3  -5   2   44.92    0.58 
  -3  -5   2   44.84    0.74 
   2   5  -2   69.57    0.93 
  -2  -5   2   70.58    0.79 
  -2  -5   2   68.72    0.92 
   1   5  -2    2.34    0.11 
   1   5  -2    2.71    0.17 
  -1  -5   2    2.21    0.12 
  -1  -5   2    2.83    0.16 
   0   5  -2    5.56    0.21 
   0   5  -2    5.18    0.17 
   0  -5   2    5.57    0.19 
   0  -5   2    5.19    0.19 
  -1   5  -2   12.38    0.28 
  -1   5  -2   11.81    0.31 
   1  -5   2   12.36    0.30 
   1  -5   2   11.66    0.27 
  -2   5  -2    5.05    0.20 
  -2   5  -2    4.93    0.21 
   2  -5   2    4.97    0.16 
   2  -5   2    5.02    0.20 
  -3   5  -2   11.23    0.32 
  -3   5  -2   11.04    0.31 
   3  -5   2   10.66    0.31 
  -4   5  -2    6.74    0.28 
  -4   5  -2    6.35    0.25 
   4  -5   2    6.15    0.26 
  -5   5  -2    0.14    0.09 
  -5   5  -2    0.09    0.07 
   5  -5   2    0.26    0.09 
  -6   5  -2    3.90    0.28 
   6  -5   2    4.02    0.26 
  -7   5  -2    0.29    0.15 
   7  -5   2   -0.14    0.09 
  -8   5  -2    0.12    0.15 
   8  -5   2    0.06    0.12 
   9   4  -2    0.04    0.14 
  -9  -4   2    0.05    0.12 
   8   4  -2    1.92    0.24 
  -8  -4   2    1.71    0.24 
   7   4  -2   23.45    0.59 
  -7  -4   2   22.98    0.61 
   6   4  -2    3.33    0.24 
  -6  -4   2    3.25    0.23 
   5   4  -2   55.18    0.86 
  -5  -4   2   55.88    0.89 
   4   4  -2    0.45    0.10 
   4   4  -2    0.52    0.08 
  -4  -4   2    0.54    0.11 
   3   4  -2    7.12    0.25 
  -3  -4   2    7.52    0.17 
  -3  -4   2    7.50    0.26 
   2   4  -2    2.37    0.14 
  -2  -4   2    2.63    0.15 
  -2  -4   2    2.67    0.12 
   1   4  -2    0.40    0.05 
   1   4  -2    0.62    0.09 
  -1  -4   2    0.44    0.06 
  -1  -4   2    0.53    0.08 
   0   4  -2    0.43    0.06 
   0   4  -2    0.44    0.07 
   0  -4   2    0.36    0.06 
   0  -4   2    0.44    0.06 
  -1   4  -2   15.34    0.32 
  -1   4  -2   15.01    0.29 
   1  -4   2   15.36    0.31 
   1  -4   2   15.26    0.27 
  -2   4  -2   68.80    0.82 
  -2   4  -2   68.22    0.82 
   2  -4   2   66.93    0.81 
  -3   4  -2    0.11    0.06 
  -3   4  -2   -0.02    0.04 
   3  -4   2    0.01    0.05 
  -4   4  -2   13.82    0.38 
   4  -4   2   13.47    0.35 
  -5   4  -2   29.04    0.62 
   5  -4   2   29.47    0.54 
   5  -4   2   29.87    0.57 
  -6   4  -2    0.49    0.13 
   6  -4   2    0.38    0.10 
   6  -4   2    0.39    0.10 
  -7   4  -2   18.80    0.58 
   7  -4   2   19.13    0.52 
   7  -4   2   18.94    0.49 
  -8   4  -2    1.89    0.28 
   8  -4   2    1.20    0.19 
  -9   4  -2    0.13    0.16 
   9  -4   2   -0.08    0.11 
   9   3  -2    1.74    0.24 
   8   3  -2    9.70    0.40 
  -8  -3   2    9.22    0.40 
   7   3  -2    5.61    0.29 
  -7  -3   2    6.09    0.31 
   6   3  -2    0.61    0.12 
   6   3  -2    0.44    0.09 
  -6  -3   2    0.41    0.11 
   5   3  -2    4.59    0.22 
   5   3  -2    4.87    0.19 
  -5  -3   2    5.16    0.20 
  -5  -3   2    4.79    0.23 
   4   3  -2    6.28    0.24 
   4   3  -2    7.02    0.21 
  -4  -3   2    7.21    0.19 
  -4  -3   2    6.88    0.25 
   3   3  -2    0.95    0.10 
   3   3  -2    0.93    0.08 
  -3  -3   2    0.91    0.11 
  -3  -3   2    0.81    0.06 
   2   3  -2   29.61    0.46 
  -2  -3   2   29.62    0.40 
  -2  -3   2   29.51    0.47 
   1   3  -2    9.71    0.24 
  -1  -3   2   10.47    0.23 
  -1  -3   2   10.46    0.21 
   0   3  -2  269.27    2.16 
   0   3  -2  267.80    2.30 
   0  -3   2  268.28    2.23 
   0  -3   2  263.24    2.24 
  -1   3  -2    6.96    0.19 
  -1   3  -2    7.15    0.17 
   1  -3   2    6.92    0.14 
   1  -3   2    6.91    0.18 
  -2   3  -2    1.22    0.10 
  -2   3  -2    1.13    0.10 
   2  -3   2    1.17    0.09 
  -3   3  -2  145.52    1.47 
   3  -3   2  141.32    1.41 
   3  -3   2  145.09    1.41 
  -4   3  -2    2.43    0.17 
   4  -3   2    2.73    0.15 
   4  -3   2    2.52    0.15 
  -5   3  -2   19.38    0.49 
   5  -3   2   20.50    0.43 
   5  -3   2   19.55    0.43 
  -6   3  -2    6.80    0.32 
   6  -3   2    6.54    0.27 
   6  -3   2    6.38    0.27 
  -7   3  -2    4.84    0.31 
   7  -3   2    5.31    0.27 
   7  -3   2    5.24    0.27 
  -8   3  -2    2.56    0.28 
   8  -3   2    2.31    0.23 
   8  -3   2    2.33    0.22 
  -9   3  -2    0.15    0.17 
   9  -3   2    0.38    0.15 
   8   2  -2    0.58    0.14 
  -8  -2   2    0.40    0.13 
   7   2  -2    0.42    0.11 
   7   2  -2    0.53    0.12 
  -7  -2   2    0.62    0.13 
  -7  -2   2    0.77    0.14 
   6   2  -2    5.04    0.23 
   6   2  -2    5.99    0.24 
  -6  -2   2    5.43    0.25 
  -6  -2   2    5.40    0.24 
   5   2  -2    3.08    0.16 
   5   2  -2    3.20    0.18 
  -5  -2   2    3.10    0.18 
  -5  -2   2    2.85    0.16 
   4   2  -2    0.84    0.10 
   4   2  -2    0.91    0.10 
  -4  -2   2    1.00    0.10 
  -4  -2   2    0.87    0.09 
   3   2  -2    6.13    0.19 
   3   2  -2    6.10    0.18 
  -3  -2   2    6.25    0.20 
  -3  -2   2    6.41    0.15 
   2   2  -2  225.69    1.91 
   2   2  -2  221.81    1.94 
  -2  -2   2  227.52    1.99 
   1   2  -2    9.70    0.20 
  -1  -2   2    9.68    0.19 
  -1  -2   2    9.81    0.20 
   0   2  -2   29.66    0.38 
   0  -2   2   30.81    0.35 
   0  -2   2   29.82    0.37 
  -1   2  -2    7.37    0.16 
   1  -2   2    6.92    0.16 
   1  -2   2    7.20    0.18 
  -2   2  -2   55.48    0.64 
   2  -2   2   54.31    0.63 
   2  -2   2   54.64    0.61 
  -3   2  -2   43.82    0.60 
   3  -2   2   42.30    0.55 
   3  -2   2   43.93    0.58 
  -4   2  -2    9.37    0.29 
   4  -2   2    9.68    0.25 
   4  -2   2    9.45    0.26 
  -5   2  -2   10.26    0.34 
   5  -2   2   10.58    0.30 
   5  -2   2   10.56    0.29 
  -6   2  -2   13.71    0.43 
   6  -2   2   13.53    0.38 
   6  -2   2   13.46    0.36 
  -7   2  -2   10.15    0.40 
   7  -2   2    9.61    0.33 
   7  -2   2   10.39    0.36 
  -8   2  -2    2.36    0.27 
   8  -2   2    2.29    0.22 
   8  -2   2    1.90    0.21 
  -9   2  -2    7.11    0.43 
   8   1  -2   16.89    0.47 
  -8  -1   2   15.65    0.50 
   7   1  -2   17.12    0.44 
   7   1  -2   16.84    0.43 
  -7  -1   2   16.83    0.45 
  -7  -1   2   16.83    0.47 
   6   1  -2    7.66    0.27 
   6   1  -2    7.26    0.27 
  -6  -1   2    7.87    0.29 
  -6  -1   2    7.74    0.28 
   5   1  -2    1.56    0.13 
   5   1  -2    1.44    0.12 
  -5  -1   2    1.67    0.13 
  -5  -1   2    1.30    0.12 
   4   1  -2  313.08    2.66 
   4   1  -2  311.78    2.69 
  -4  -1   2  312.77    2.69 
  -4  -1   2  314.10    2.74 
   3   1  -2   66.85    0.70 
   3   1  -2   64.23    0.72 
  -3  -1   2   65.40    0.75 
  -3  -1   2   66.30    0.70 
   2   1  -2  338.83    2.78 
   2   1  -2  336.72    2.73 
  -2  -1   2  335.88    2.80 
  -2  -1   2  346.21    2.71 
   1   1  -2    2.95    0.09 
  -1  -1   2    3.06    0.10 
   0   1  -2   85.45    0.78 
   0  -1   2   86.45    0.77 
   0  -1   2   86.76    0.73 
   0  -1   2   86.66    0.76 
  -1   1  -2  401.81    3.16 
   1  -1   2  395.31    3.18 
   1  -1   2  392.56    3.25 
  -2   1  -2  123.18    1.16 
   2  -1   2  121.29    1.15 
   2  -1   2  123.97    1.10 
  -3   1  -2   20.89    0.38 
   3  -1   2   21.75    0.33 
   3  -1   2   21.35    0.37 
  -4   1  -2   20.37    0.42 
   4  -1   2   21.07    0.40 
   4  -1   2   21.75    0.36 
  -5   1  -2    0.38    0.09 
   5  -1   2    0.35    0.07 
   5  -1   2    0.44    0.09 
  -6   1  -2   14.19    0.43 
   6  -1   2   14.53    0.35 
   6  -1   2   14.82    0.40 
  -7   1  -2   24.86    0.62 
   7  -1   2   24.17    0.50 
   7  -1   2   25.27    0.57 
  -8   1  -2    5.77    0.35 
   8  -1   2    5.34    0.31 
  -9   1  -2    8.25    0.44 
   9  -1   2    7.15    0.39 
   9   0  -2   27.51    0.66 
  -9   0   2   26.70    0.72 
   8   0  -2    3.19    0.24 
  -8   0   2    3.59    0.28 
   7   0  -2    0.34    0.11 
  -7   0   2    0.25    0.11 
  -7   0   2    0.10    0.08 
   6   0  -2  201.87    2.03 
   6   0  -2  208.68    1.94 
  -6   0   2  199.59    1.99 
  -6   0   2  205.65    2.09 
   5   0  -2   12.67    0.33 
   5   0  -2   12.91    0.28 
  -5   0   2   12.21    0.33 
  -5   0   2   13.19    0.32 
   4   0  -2  103.04    1.00 
   4   0  -2  102.15    1.10 
  -4   0   2  103.72    1.09 
  -4   0   2  102.06    1.10 
   3   0  -2  151.35    1.42 
  -3   0   2  154.05    1.43 
  -3   0   2  154.22    1.42 
   2   0  -2   43.41    0.51 
  -2   0   2   43.60    0.52 
  -2   0   2   44.07    0.50 
   1   0  -2   85.33    0.79 
  -1   0   2   85.41    0.78 
  -1   0   2   86.25    0.81 
   0   0   2   65.18    0.59 
   0   0   2   66.09    0.64 
  -1   0  -2    0.05    0.03 
   1   0   2    0.06    0.03 
   1   0   2    0.06    0.03 
  -2   0  -2   91.66    0.83 
   2   0   2   88.03    0.90 
  -3   0  -2    3.36    0.11 
  -3   0  -2    3.29    0.14 
   3   0   2    3.10    0.14 
  -4   0  -2   16.37    0.37 
  -4   0  -2   15.80    0.29 
   4   0   2   15.51    0.35 
  -5   0  -2   16.19    0.41 
  -5   0  -2   16.53    0.32 
   5   0   2   15.89    0.39 
   5   0   2   16.04    0.31 
  -6   0  -2    9.35    0.35 
   6   0   2   10.88    0.35 
   6   0   2   10.52    0.28 
  -7   0  -2   17.97    0.52 
   7   0   2   18.55    0.50 
  -8   0  -2    3.00    0.27 
   8   0   2    3.05    0.26 
  -9   0  -2    1.30    0.23 
   9   0   2    1.90    0.26 
  10   0   2    0.34    0.18 
  10  -1  -2    4.26    0.34 
 -10   1   2    3.71    0.36 
   9  -1  -2    2.68    0.26 
  -9   1   2    2.98    0.30 
   8  -1  -2   12.77    0.44 
  -8   1   2   12.59    0.47 
   7  -1  -2   43.91    0.77 
  -7   1   2   43.51    0.81 
   6  -1  -2   10.13    0.33 
  -6   1   2   10.21    0.35 
  -6   1   2   10.09    0.30 
   5  -1  -2    0.10    0.06 
  -5   1   2    0.05    0.06 
  -5   1   2    0.02    0.05 
   4  -1  -2   57.38    0.75 
  -4   1   2   57.81    0.77 
  -4   1   2   58.71    0.72 
   3  -1  -2    0.69    0.08 
  -3   1   2    0.69    0.07 
  -3   1   2    0.54    0.08 
   2  -1  -2    0.13    0.04 
  -2   1   2    0.24    0.05 
  -2   1   2    0.32    0.06 
   1  -1  -2   12.48    0.21 
  -1   1   2   12.21    0.23 
  -1   1   2   12.10    0.23 
   0  -1  -2  245.48    2.07 
   0   1   2  240.71    2.05 
   0   1   2  247.88    1.97 
  -1  -1  -2   89.27    0.88 
   1   1   2   88.43    0.86 
   1   1   2   88.81    0.89 
  -2  -1  -2   23.32    0.36 
   2   1   2   24.09    0.38 
   2   1   2   23.93    0.38 
  -3  -1  -2   39.86    0.53 
  -3  -1  -2   40.63    0.58 
   3   1   2   40.99    0.58 
  -4  -1  -2    1.01    0.10 
  -4  -1  -2    0.91    0.12 
   4   1   2    0.86    0.11 
  -5  -1  -2    7.98    0.25 
  -5  -1  -2    7.69    0.28 
   5   1   2    7.82    0.28 
  -6  -1  -2    0.31    0.10 
  -6  -1  -2    0.22    0.07 
   6   1   2    0.02    0.06 
  -7  -1  -2   16.21    0.49 
   7   1   2   15.57    0.48 
  -8  -1  -2   -0.02    0.10 
   8   1   2   -0.09    0.08 
  -9  -1  -2    0.25    0.15 
   9   1   2    0.21    0.14 
   9  -2  -2    0.86    0.19 
  -9   2   2    0.82    0.19 
   8  -2  -2    0.53    0.15 
  -8   2   2    0.59    0.16 
   7  -2  -2    3.72    0.25 
  -7   2   2    3.90    0.27 
   6  -2  -2    5.23    0.26 
  -6   2   2    5.15    0.22 
  -6   2   2    5.25    0.27 
   5  -2  -2    5.86    0.25 
  -5   2   2    5.99    0.22 
  -5   2   2    6.34    0.27 
   4  -2  -2   51.77    0.72 
  -4   2   2   50.24    0.74 
  -4   2   2   51.52    0.67 
   3  -2  -2   10.21    0.27 
  -3   2   2   10.42    0.28 
  -3   2   2   10.35    0.25 
   2  -2  -2    1.56    0.10 
  -2   2   2    1.84    0.11 
  -2   2   2    2.00    0.12 
   1  -2  -2    7.64    0.20 
   1  -2  -2    7.45    0.18 
  -1   2   2    7.85    0.21 
   0  -2  -2   41.44    0.55 
   0   2   2   41.35    0.53 
   0   2   2   41.83    0.47 
  -1  -2  -2   27.69    0.43 
   1   2   2   28.17    0.40 
   1   2   2   27.85    0.42 
  -2  -2  -2   31.84    0.49 
   2   2   2   31.88    0.48 
   2   2   2   31.81    0.48 
  -3  -2  -2   34.44    0.54 
   3   2   2   33.85    0.54 
   3   2   2   35.16    0.54 
  -4  -2  -2    0.78    0.11 
  -4  -2  -2    0.71    0.10 
   4   2   2    0.84    0.12 
  -5  -2  -2    1.34    0.13 
  -5  -2  -2    1.21    0.15 
   5   2   2    1.02    0.14 
  -6  -2  -2    9.89    0.33 
  -6  -2  -2    9.75    0.35 
   6   2   2   10.03    0.36 
  -7  -2  -2    2.25    0.23 
   7   2   2    2.27    0.23 
  -8  -2  -2    7.13    0.37 
   8   2   2    7.15    0.37 
  -9  -2  -2    8.54    0.45 
   9   2   2    7.28    0.41 
   9  -3  -2    0.66    0.17 
  -9   3   2    0.51    0.18 
   8  -3  -2    0.08    0.12 
  -8   3   2    0.08    0.12 
   7  -3  -2    2.24    0.22 
  -7   3   2    2.41    0.24 
   6  -3  -2    0.10    0.08 
  -6   3   2    0.02    0.08 
   5  -3  -2   -0.04    0.06 
  -5   3   2    0.00    0.05 
  -5   3   2    0.06    0.07 
   4  -3  -2    0.82    0.12 
  -4   3   2    0.94    0.14 
  -4   3   2    1.21    0.12 
   3  -3  -2   32.27    0.51 
   3  -3  -2   31.73    0.52 
  -3   3   2   31.23    0.55 
   2  -3  -2   35.08    0.54 
   2  -3  -2   35.09    0.51 
  -2   3   2   34.85    0.56 
   1  -3  -2   15.00    0.33 
   1  -3  -2   15.11    0.28 
  -1   3   2   15.23    0.33 
   0  -3  -2    3.68    0.16 
   0   3   2    3.60    0.13 
   0   3   2    3.92    0.16 
  -1  -3  -2   22.61    0.42 
   1   3   2   23.23    0.39 
   1   3   2   22.72    0.41 
  -2  -3  -2   74.89    0.93 
   2   3   2   76.53    0.90 
   2   3   2   75.94    0.90 
  -3  -3  -2   16.45    0.39 
   3   3   2   16.38    0.37 
   3   3   2   16.25    0.38 
  -4  -3  -2    0.15    0.07 
  -4  -3  -2    0.17    0.07 
   4   3   2    0.16    0.07 
  -5  -3  -2    0.11    0.07 
  -5  -3  -2    0.12    0.08 
   5   3   2    0.12    0.07 
  -6  -3  -2    6.18    0.29 
  -6  -3  -2    5.87    0.29 
   6   3   2    6.71    0.32 
  -7  -3  -2    0.48    0.13 
  -7  -3  -2    0.62    0.15 
   7   3   2    0.77    0.16 
  -8  -3  -2   64.16    1.13 
   8   3   2   67.27    1.18 
   8  -4  -2    0.84    0.19 
  -8   4   2    0.42    0.15 
   7  -4  -2    0.14    0.11 
  -7   4   2    0.24    0.13 
   6  -4  -2   15.38    0.46 
  -6   4   2   15.45    0.49 
   5  -4  -2   89.62    1.18 
  -5   4   2   90.14    1.24 
   4  -4  -2   28.56    0.56 
   4  -4  -2   29.67    0.53 
  -4   4   2   28.01    0.59 
   3  -4  -2    2.32    0.16 
   3  -4  -2    2.08    0.15 
  -3   4   2    2.27    0.17 
   2  -4  -2    0.05    0.05 
   2  -4  -2    0.12    0.06 
  -2   4   2    0.02    0.05 
   1  -4  -2    9.27    0.28 
   1  -4  -2    8.92    0.23 
  -1   4   2    9.11    0.22 
  -1   4   2    9.32    0.28 
   0  -4  -2   21.84    0.45 
   0   4   2   21.96    0.43 
   0   4   2   21.84    0.39 
  -1  -4  -2   18.22    0.41 
   1   4   2   18.24    0.37 
   1   4   2   17.34    0.38 
   2   4   2   28.22    0.52 
   2   4   2   28.27    0.52 
  -3  -4  -2   11.00    0.35 
   3   4   2   11.97    0.34 
   3   4   2   11.63    0.35 
  -4  -4  -2    5.95    0.27 
   4   4   2    6.15    0.25 
   4   4   2    5.76    0.27 
  -5  -4  -2    3.83    0.24 
  -5  -4  -2    4.33    0.24 
   5   4   2    3.89    0.24 
  -6  -4  -2    7.71    0.34 
  -6  -4  -2    7.94    0.34 
   6   4   2    8.55    0.37 
  -7  -4  -2   19.56    0.58 
  -7  -4  -2   19.28    0.56 
   7   4   2   19.41    0.60 
   8   4   2    7.75    0.43 
   8  -5  -2    6.78    0.39 
  -8   5   2    6.58    0.42 
   7  -5  -2    6.97    0.37 
  -7   5   2    7.51    0.40 
   6  -5  -2    0.66    0.16 
  -6   5   2    0.66    0.17 
   5  -5  -2    5.81    0.29 
  -5   5   2    5.95    0.31 
   4  -5  -2    2.21    0.19 
   4  -5  -2    2.41    0.18 
  -4   5   2    2.36    0.20 
   3  -5  -2    4.32    0.22 
   3  -5  -2    4.40    0.22 
  -3   5   2    4.39    0.24 
   2  -5  -2    5.60    0.24 
   2  -5  -2    6.09    0.23 
  -2   5   2    5.96    0.26 
   1  -5  -2    3.43    0.16 
   1  -5  -2    3.08    0.20 
  -1   5   2    3.57    0.20 
  -1   5   2    3.50    0.16 
   0  -5  -2    3.49    0.21 
   0   5   2    3.35    0.19 
   0   5   2    3.77    0.18 
  -1  -5  -2   20.59    0.49 
   1   5   2   21.37    0.45 
   1   5   2   22.12    0.47 
  -2  -5  -2   26.22    0.58 
   2   5   2   25.73    0.52 
   2   5   2   25.45    0.53 
  -3  -5  -2    1.65    0.17 
   3   5   2    1.83    0.16 
   3   5   2    1.58    0.16 
  -4  -5  -2    6.41    0.31 
   4   5   2    6.52    0.30 
   4   5   2    6.37    0.28 
  -5  -5  -2    7.40    0.35 
  -5  -5  -2    6.45    0.30 
   5   5   2    7.13    0.33 
  -6  -5  -2    0.21    0.12 
   6   5   2    0.05    0.10 
  -7  -5  -2    1.24    0.21 
   7   5   2    0.94    0.19 
  -8  -5  -2    1.31    0.24 
   7  -6  -2   13.69    0.52 
  -7   6   2   14.05    0.56 
   6  -6  -2    6.38    0.35 
  -6   6   2    6.94    0.38 
   5  -6  -2   -0.08    0.09 
  -5   6   2   -0.03    0.09 
   4  -6  -2    3.01    0.23 
  -4   6   2    2.69    0.23 
   3  -6  -2   26.45    0.56 
   3  -6  -2   26.87    0.58 
  -3   6   2   26.24    0.62 
   2  -6  -2    3.39    0.22 
   2  -6  -2    3.85    0.21 
  -2   6   2    3.50    0.23 
   1  -6  -2   28.80    0.61 
   1  -6  -2   28.22    0.50 
  -1   6   2   27.32    0.59 
   0  -6  -2   14.73    0.44 
   0   6   2   14.90    0.42 
   0   6   2   14.81    0.38 
  -1  -6  -2    0.20    0.09 
   1   6   2    0.04    0.06 
   1   6   2    0.04    0.07 
  -2  -6  -2    7.40    0.34 
   2   6   2    7.44    0.30 
   2   6   2    7.30    0.31 
  -3  -6  -2   18.65    0.54 
   3   6   2   19.72    0.49 
   3   6   2   19.25    0.52 
  -4  -6  -2    1.75    0.22 
   4   6   2    1.77    0.19 
   4   6   2    1.62    0.20 
  -5  -6  -2    0.05    0.11 
   5   6   2    0.24    0.11 
  -6  -6  -2    4.64    0.33 
   6   6   2    4.51    0.32 
  -7  -6  -2    0.22    0.15 
   6  -7  -2    2.44    0.28 
  -6   7   2    2.18    0.27 
   5  -7  -2   21.45    0.59 
  -5   7   2   20.54    0.64 
   4  -7  -2    4.96    0.29 
  -4   7   2    5.36    0.33 
   3  -7  -2    1.19    0.17 
  -3   7   2    1.07    0.17 
   2  -7  -2    2.79    0.23 
  -2   7   2    2.94    0.23 
   1  -7  -2    1.03    0.16 
  -1   7   2    0.60    0.13 
   0  -7  -2    4.82    0.29 
   0   7   2    4.40    0.26 
  -1  -7  -2    0.03    0.09 
   1   7   2    0.07    0.08 
   1   7   2   -0.06    0.07 
  -2  -7  -2   -0.03    0.09 
   2   7   2    0.02    0.08 
   2   7   2   -0.02    0.07 
  -3  -7  -2    3.56    0.28 
   3   7   2    3.61    0.26 
  -4  -7  -2    2.90    0.27 
   4   7   2    2.60    0.25 
  -5  -7  -2   -0.02    0.13 
   5   7   2    0.20    0.11 
   5  -8  -2    7.14    0.39 
   4  -8  -2    3.92    0.30 
  -4   8   2    4.51    0.33 
  -3   8   2    8.26    0.40 
   2  -8  -2    1.26    0.20 
  -2   8   2    1.05    0.18 
   1  -8  -2    4.56    0.31 
  -1   8   2    5.27    0.31 
   0  -8  -2    0.06    0.11 
   0   8   2    0.12    0.10 
  -1  -8  -2    4.19    0.31 
   1   8   2    4.95    0.33 
  -2  -8  -2   11.87    0.49 
   2   8   2   10.04    0.42 
  -3  -8  -2   15.93    0.58 
   3   8   2   15.78    0.54 
  -4  -8  -2   15.55    0.67 
   4   8   2   15.37    0.55 
  -3   9   2    5.28    0.36 
  -2   9   2    6.46    0.38 
   1  -9  -2    3.52    0.31 
   0  -9  -2    5.07    0.36 
  -1  -9  -2   15.36    0.59 
  -3 -10   3    1.80    0.27 
   2  10  -3   18.98    0.64 
  -2 -10   3   18.43    0.63 
   1  10  -3    2.83    0.30 
   0  10  -3   23.17    0.68 
  -1  10  -3    4.59    0.32 
   2 -10   3    6.35    0.35 
   3 -10   3    0.31    0.14 
   4   9  -3    8.08    0.42 
  -4  -9   3    7.91    0.43 
   3   9  -3    7.80    0.41 
  -3  -9   3    7.23    0.40 
   2   9  -3   13.15    0.49 
  -2  -9   3   12.43    0.48 
   1   9  -3    1.36    0.20 
  -1  -9   3    1.86    0.22 
   0   9  -3    1.26    0.20 
  -1   9  -3    0.06    0.10 
   1  -9   3    0.07    0.11 
  -2   9  -3   -0.03    0.10 
   2  -9   3    0.19    0.10 
   3  -9   3    0.74    0.16 
   4  -9   3    2.02    0.25 
   5  -9   3    0.61    0.18 
   6   8  -3    0.87    0.22 
  -6  -8   3    0.48    0.18 
   5   8  -3    0.14    0.13 
  -5  -8   3    0.04    0.12 
   4   8  -3    0.53    0.15 
  -4  -8   3    0.60    0.17 
   3   8  -3    9.64    0.41 
  -3  -8   3    9.29    0.41 
   2   8  -3    3.34    0.26 
  -2  -8   3    3.78    0.27 
   1   8  -3    0.05    0.08 
  -1  -8   3    0.15    0.09 
  -1  -8   3    0.08    0.08 
   0   8  -3   16.74    0.49 
   0  -8   3   16.42    0.43 
   0  -8   3   16.53    0.45 
  -1   8  -3    1.08    0.17 
   1  -8   3    1.27    0.17 
  -2   8  -3   11.87    0.42 
   2  -8   3   11.68    0.39 
  -3   8  -3    0.33    0.12 
  -3   8  -3    0.37    0.13 
   3  -8   3    0.36    0.13 
  -4   8  -3    1.34    0.20 
   4  -8   3    1.17    0.18 
  -5   8  -3    0.00    0.11 
   5  -8   3    0.04    0.11 
  -6   8  -3    1.05    0.22 
   6  -8   3    1.11    0.19 
   7   7  -3    0.46    0.16 
  -7  -7   3    0.45    0.20 
   6   7  -3    3.69    0.32 
  -6  -7   3    3.89    0.32 
   5   7  -3    3.79    0.29 
  -5  -7   3    3.81    0.30 
   4   7  -3    3.41    0.26 
  -4  -7   3    3.90    0.28 
   3   7  -3    1.83    0.20 
  -3  -7   3    1.46    0.20 
   2   7  -3   54.16    0.91 
  -2  -7   3   53.03    0.89 
  -2  -7   3   54.04    0.76 
   1   7  -3   33.85    0.67 
  -1  -7   3   32.80    0.64 
  -1  -7   3   33.31    0.57 
   0   7  -3   14.08    0.42 
   0  -7   3   13.58    0.36 
   0  -7   3   14.31    0.38 
  -1   7  -3  136.58    1.59 
   1  -7   3  136.36    1.46 
   1  -7   3  134.21    1.50 
  -2   7  -3   12.84    0.39 
  -2   7  -3   11.73    0.35 
   2  -7   3   12.27    0.37 
  -3   7  -3   11.75    0.39 
  -3   7  -3   12.34    0.38 
   3  -7   3   12.70    0.40 
  -4   7  -3    0.64    0.14 
  -4   7  -3    0.39    0.11 
   4  -7   3    0.34    0.11 
  -5   7  -3    7.44    0.36 
   5  -7   3    7.44    0.35 
  -6   7  -3    0.28    0.14 
   6  -7   3    0.59    0.15 
  -7   7  -3   -0.04    0.13 
   7  -7   3    0.26    0.13 
   8   6  -3    1.04    0.21 
  -8  -6   3    1.01    0.22 
   7   6  -3    0.34    0.15 
  -7  -6   3    0.24    0.16 
   6   6  -3    4.04    0.29 
  -6  -6   3    4.39    0.31 
   5   6  -3    9.22    0.38 
  -5  -6   3    9.02    0.39 
   4   6  -3    0.24    0.10 
  -4  -6   3    0.20    0.09 
   3   6  -3  146.93    1.67 
  -3  -6   3  145.64    1.69 
  -3  -6   3  145.78    1.47 
   2   6  -3   22.17    0.51 
  -2  -6   3   23.40    0.52 
  -2  -6   3   22.64    0.43 
   1   6  -3  197.91    2.03 
  -1  -6   3  202.26    2.00 
  -1  -6   3  199.77    1.90 
   0   6  -3   18.94    0.45 
   0   6  -3   18.44    0.34 
   0  -6   3   18.43    0.40 
   0  -6   3   19.03    0.40 
  -1   6  -3   38.37    0.66 
  -1   6  -3   39.61    0.58 
   1  -6   3   38.35    0.57 
   1  -6   3   38.35    0.62 
  -2   6  -3    0.23    0.08 
  -2   6  -3    0.09    0.07 
   2  -6   3    0.25    0.09 
  -3   6  -3    2.89    0.19 
  -3   6  -3    3.47    0.21 
   3  -6   3    2.75    0.19 
  -4   6  -3    1.07    0.15 
  -4   6  -3    1.03    0.15 
   4  -6   3    0.86    0.14 
  -5   6  -3    2.46    0.20 
  -5   6  -3    2.45    0.22 
   5  -6   3    2.48    0.21 
  -6   6  -3    3.82    0.29 
   6  -6   3    3.96    0.27 
  -7   6  -3    7.58    0.42 
   7  -6   3    7.34    0.36 
  -8   6  -3    3.09    0.34 
   8  -6   3    3.90    0.32 
   9   5  -3    6.34    0.40 
  -9  -5   3    7.08    0.44 
   8   5  -3    2.32    0.27 
  -8  -5   3    2.69    0.29 
   7   5  -3    0.94    0.18 
  -7  -5   3    1.49    0.23 
   6   5  -3    5.97    0.31 
  -6  -5   3    5.49    0.31 
   5   5  -3    6.75    0.30 
  -5  -5   3    5.44    0.29 
   4   5  -3   70.04    0.85 
   4   5  -3   68.35    0.99 
  -4  -5   3   68.62    1.03 
  -3  -5   3   19.07    0.37 
  -3  -5   3   17.87    0.45 
   2   5  -3   77.35    0.99 
  -2  -5   3   78.17    1.00 
  -2  -5   3   76.87    0.89 
   1   5  -3   50.24    0.75 
  -1  -5   3   52.21    0.67 
  -1  -5   3   50.80    0.72 
   0   5  -3   14.63    0.36 
   0   5  -3   14.92    0.26 
   0  -5   3   14.89    0.32 
   0  -5   3   14.45    0.32 
  -1   5  -3    0.15    0.05 
  -1   5  -3    0.21    0.07 
   1  -5   3    0.17    0.05 
   1  -5   3    0.06    0.05 
  -2   5  -3    1.29    0.13 
  -2   5  -3    1.47    0.13 
   2  -5   3    1.62    0.13 
  -3   5  -3   25.88    0.50 
  -3   5  -3   25.70    0.50 
   3  -5   3   25.10    0.49 
  -4   5  -3    2.59    0.19 
  -4   5  -3    2.48    0.18 
   4  -5   3    3.03    0.19 
  -5   5  -3   27.63    0.62 
  -5   5  -3   26.79    0.57 
   5  -5   3   27.04    0.57 
  -6   5  -3    2.22    0.26 
   6  -5   3    1.90    0.20 
  -7   5  -3    4.80    0.33 
   7  -5   3    4.52    0.29 
   7  -5   3    4.36    0.28 
  -8   5  -3   -0.06    0.12 
   8  -5   3   -0.04    0.11 
   9   4  -3    2.89    0.31 
  -9  -4   3    2.63    0.29 
   8   4  -3    4.29    0.29 
  -8  -4   3    3.57    0.29 
   7   4  -3    5.53    0.30 
  -7  -4   3    6.12    0.33 
   6   4  -3    2.80    0.22 
  -6  -4   3    2.49    0.21 
   5   4  -3    0.08    0.08 
   5   4  -3   -0.01    0.06 
  -5  -4   3   -0.10    0.06 
   4   4  -3   11.40    0.29 
   4   4  -3   12.11    0.34 
  -4  -4   3   10.78    0.35 
  -3  -4   3   17.24    0.41 
  -3  -4   3   17.92    0.34 
   2   4  -3    0.89    0.11 
  -2  -4   3    0.86    0.11 
  -2  -4   3    0.60    0.08 
   1   4  -3    9.98    0.27 
  -1  -4   3    9.89    0.24 
  -1  -4   3   10.11    0.26 
   0   4  -3   12.05    0.29 
   0  -4   3   12.27    0.27 
   0  -4   3   12.31    0.26 
  -1   4  -3    3.11    0.13 
  -1   4  -3    2.93    0.15 
   1  -4   3    3.01    0.14 
   1  -4   3    3.08    0.11 
  -2   4  -3   29.46    0.50 
  -2   4  -3   30.37    0.48 
   2  -4   3   29.32    0.48 
  -3   4  -3    1.56    0.14 
  -3   4  -3    1.34    0.13 
   3  -4   3    1.60    0.12 
  -4   4  -3    6.10    0.26 
   4  -4   3    5.57    0.23 
   4  -4   3    5.77    0.24 
  -5   4  -3   12.91    0.41 
   5  -4   3   13.55    0.38 
   5  -4   3   13.08    0.37 
  -6   4  -3    2.73    0.23 
   6  -4   3    3.05    0.22 
   6  -4   3    2.93    0.21 
  -7   4  -3    4.77    0.33 
   7  -4   3    4.44    0.27 
   7  -4   3    4.55    0.26 
  -8   4  -3    0.03    0.14 
   8  -4   3    0.30    0.13 
   8  -4   3    0.17    0.11 
   9  -4   3    1.06    0.21 
  -9  -3   3    4.09    0.34 
   8   3  -3    6.39    0.33 
  -8  -3   3    6.03    0.34 
   7   3  -3    0.38    0.12 
   7   3  -3    0.47    0.12 
  -7  -3   3    0.40    0.11 
   6   3  -3    3.75    0.20 
   6   3  -3    3.92    0.23 
  -6  -3   3    3.71    0.23 
   5   3  -3    4.95    0.23 
   5   3  -3    4.70    0.20 
  -5  -3   3    4.62    0.24 
   4   3  -3    0.74    0.11 
   4   3  -3    0.78    0.10 
  -4  -3   3    0.71    0.10 
  -4  -3   3    0.87    0.08 
   3   3  -3    8.61    0.23 
   3   3  -3    8.67    0.25 
  -3  -3   3    8.95    0.27 
   2   3  -3   13.51    0.30 
  -2  -3   3   13.54    0.30 
  -2  -3   3   13.96    0.28 
   1   3  -3    2.30    0.12 
  -1  -3   3    2.19    0.11 
  -1  -3   3    2.38    0.12 
   0   3  -3    8.82    0.22 
   0  -3   3    9.03    0.21 
   0  -3   3    8.91    0.19 
  -1   3  -3    3.07    0.14 
  -1   3  -3    3.44    0.12 
   1  -3   3    3.17    0.13 
   1  -3   3    3.27    0.10 
  -2   3  -3  149.86    1.42 
   2  -3   3  148.72    1.45 
   2  -3   3  148.06    1.42 
  -3   3  -3    5.66    0.21 
   3  -3   3    5.31    0.19 
   3  -3   3    5.25    0.20 
   4  -3   3   29.50    0.50 
   4  -3   3   29.17    0.52 
  -5   3  -3   -0.03    0.06 
   5  -3   3    0.00    0.06 
   5  -3   3    0.05    0.06 
  -6   3  -3    3.64    0.25 
   6  -3   3    3.77    0.21 
   6  -3   3    3.49    0.22 
  -7   3  -3    0.29    0.14 
   7  -3   3    0.22    0.09 
   7  -3   3    0.23    0.10 
  -8   3  -3    2.09    0.28 
   8  -3   3    2.12    0.22 
   8  -3   3    2.14    0.24 
  -9   3  -3    0.36    0.16 
   8   2  -3    0.22    0.11 
  -8  -2   3    0.17    0.11 
   7   2  -3    0.23    0.10 
   7   2  -3    0.15    0.09 
  -7  -2   3    0.44    0.12 
   6   2  -3    1.55    0.15 
   6   2  -3    1.31    0.15 
  -6  -2   3    1.47    0.16 
  -6  -2   3    1.41    0.15 
   5   2  -3   22.10    0.43 
   5   2  -3   21.52    0.43 
  -5  -2   3   21.80    0.48 
  -5  -2   3   22.45    0.42 
   4   2  -3   10.42    0.27 
   4   2  -3    9.76    0.26 
  -4  -2   3    9.70    0.23 
  -4  -2   3   10.41    0.30 
   3   2  -3   67.81    0.78 
   3   2  -3   68.14    0.76 
  -3  -2   3   68.45    0.68 
  -3  -2   3   67.14    0.83 
   2   2  -3   32.74    0.45 
   2   2  -3   33.30    0.44 
  -2  -2   3   33.78    0.48 
   1   2  -3  199.11    1.72 
  -1  -2   3  197.19    1.72 
  -1  -2   3  199.31    1.74 
   0   2  -3  233.53    2.01 
   0   2  -3  237.40    1.89 
   0  -2   3  229.87    1.98 
   0  -2   3  241.54    1.96 
  -1   2  -3   13.42    0.23 
   1  -2   3   12.93    0.26 
   1  -2   3   13.08    0.24 
  -2   2  -3   88.62    0.92 
   2  -2   3   87.45    0.89 
   2  -2   3   86.81    0.93 
  -3   2  -3    2.54    0.14 
   3  -2   3    2.66    0.14 
   3  -2   3    2.76    0.13 
  -4   2  -3    2.87    0.17 
   4  -2   3    2.87    0.16 
   4  -2   3    2.74    0.14 
  -5   2  -3   21.72    0.50 
   5  -2   3   21.89    0.47 
   5  -2   3   22.14    0.43 
  -6   2  -3   24.25    0.58 
   6  -2   3   24.84    0.54 
   6  -2   3   24.23    0.48 
  -7   2  -3    1.89    0.23 
   7  -2   3    1.99    0.20 
   7  -2   3    2.17    0.18 
  -8   2  -3    0.81    0.18 
   8  -2   3    0.57    0.15 
  -9   2  -3    4.88    0.38 
   9  -2   3    4.47    0.34 
   9   1  -3    2.15    0.25 
   8   1  -3    1.91    0.22 
  -8  -1   3    2.18    0.22 
   7   1  -3   22.65    0.52 
  -7  -1   3   21.59    0.53 
  -7  -1   3   22.99    0.54 
   6   1  -3   35.61    0.58 
   6   1  -3   34.91    0.62 
  -6  -1   3   35.19    0.62 
  -6  -1   3   36.08    0.65 
   5   1  -3   18.21    0.35 
   5   1  -3   18.05    0.40 
  -5  -1   3   18.08    0.39 
  -5  -1   3   18.06    0.42 
   4   1  -3   67.71    0.75 
   4   1  -3   66.17    0.82 
  -4  -1   3   66.97    0.84 
  -4  -1   3   66.94    0.78 
   3   1  -3   64.45    0.67 
   3   1  -3   63.05    0.74 
  -3  -1   3   63.40    0.68 
  -3  -1   3   63.34    0.77 
   2   1  -3   24.02    0.31 
   2   1  -3   24.05    0.37 
  -2  -1   3   23.75    0.38 
  -2  -1   3   24.04    0.31 
   1   1  -3    0.15    0.04 
  -1  -1   3    0.21    0.04 
  -1  -1   3    0.17    0.03 
  -1  -1   3    0.21    0.04 
   0  -1   3   24.73    0.32 
   0  -1   3   24.81    0.32 
   0  -1   3   24.97    0.31 
   0  -1   3   24.85    0.33 
  -1   1  -3    9.17    0.19 
   1  -1   3    9.04    0.20 
   1  -1   3    9.08    0.17 
   1  -1   3    9.16    0.17 
  -2   1  -3    1.35    0.09 
   2  -1   3    1.30    0.07 
   2  -1   3    1.20    0.09 
  -3   1  -3  103.34    1.11 
   3  -1   3  102.44    0.99 
   3  -1   3  101.85    1.09 
   4  -1   3   56.62    0.77 
   4  -1   3   56.53    0.67 
  -5   1  -3    7.13    0.29 
   5  -1   3    7.67    0.23 
   5  -1   3    7.40    0.27 
  -6   1  -3   11.52    0.39 
   6  -1   3   12.20    0.38 
   6  -1   3   12.22    0.31 
  -7   1  -3   13.67    0.47 
   7  -1   3   13.43    0.44 
  -8   1  -3   -0.01    0.12 
   8  -1   3    0.01    0.10 
  -9   1  -3    0.38    0.19 
   9  -1   3    0.40    0.15 
  10   0  -3    8.42    0.43 
   9   0  -3    1.21    0.20 
  -9   0   3    1.59    0.24 
   8   0  -3   34.28    0.72 
  -8   0   3   33.14    0.74 
   7   0  -3   25.18    0.57 
  -7   0   3   25.15    0.55 
  -7   0   3   24.78    0.58 
   6   0  -3   32.23    0.61 
  -6   0   3   33.39    0.63 
  -6   0   3   33.81    0.61 
   5   0  -3   14.61    0.37 
  -5   0   3   15.42    0.37 
  -5   0   3   15.03    0.37 
   4   0  -3    2.59    0.15 
  -4   0   3    2.39    0.14 
  -4   0   3    2.34    0.14 
   3   0  -3    2.29    0.12 
  -3   0   3    2.19    0.12 
  -3   0   3    2.04    0.12 
   2   0  -3   33.15    0.45 
  -2   0   3   32.91    0.43 
  -2   0   3   33.13    0.47 
   1   0  -3   18.49    0.28 
  -1   0   3   18.56    0.28 
  -1   0   3   18.96    0.31 
   0   0  -3    4.52    0.12 
   0   0   3    4.46    0.13 
   0   0   3    4.36    0.14 
   0   0   3    4.47    0.11 
  -1   0  -3   33.10    0.42 
   1   0   3   32.33    0.42 
   1   0   3   33.46    0.44 
  -2   0  -3   43.39    0.51 
   2   0   3   44.29    0.57 
   2   0   3   42.35    0.55 
  -3   0  -3    4.03    0.14 
  -3   0  -3    4.44    0.18 
   3   0   3    4.05    0.17 
  -4   0  -3  114.03    1.12 
  -4   0  -3  114.08    1.27 
   4   0   3  113.68    1.26 
  -5   0  -3    7.86    0.22 
  -5   0  -3    7.31    0.29 
   5   0   3    7.72    0.28 
  -6   0  -3    6.04    0.30 
   6   0   3    5.71    0.27 
  -7   0  -3    2.65    0.24 
   7   0   3    2.01    0.22 
  -8   0  -3   -0.04    0.10 
   8   0   3    0.05    0.10 
  -9   0  -3   13.05    0.55 
   9   0   3   12.77    0.52 
 -10   1   3    0.04    0.16 
   9  -1  -3   22.23    0.63 
  -9   1   3   22.18    0.66 
   8  -1  -3   -0.04    0.10 
  -8   1   3    0.08    0.10 
   7  -1  -3   14.28    0.44 
  -7   1   3   14.06    0.45 
   6  -1  -3    0.03    0.08 
  -6   1   3   -0.02    0.06 
  -6   1   3   -0.02    0.06 
   5  -1  -3    0.22    0.08 
  -5   1   3    0.00    0.05 
  -5   1   3    0.06    0.06 
   4  -1  -3   37.62    0.60 
  -4   1   3   38.66    0.59 
  -4   1   3   37.95    0.60 
   3  -1  -3   65.77    0.80 
  -3   1   3   66.64    0.81 
  -3   1   3   67.17    0.81 
   2  -1  -3    0.43    0.07 
  -2   1   3    0.37    0.06 
  -2   1   3    0.57    0.08 
   1  -1  -3    0.25    0.05 
  -1   1   3    0.13    0.05 
  -1   1   3    0.21    0.05 
   0  -1  -3   53.18    0.64 
   0   1   3   54.05    0.55 
   0   1   3   52.51    0.63 
  -1  -1  -3   53.59    0.65 
   1   1   3   53.92    0.65 
   1   1   3   53.35    0.61 
  -2  -1  -3  173.59    1.61 
   2   1   3  173.51    1.64 
   2   1   3  174.35    1.62 
  -3  -1  -3   28.64    0.45 
  -3  -1  -3   28.70    0.49 
   3   1   3   27.71    0.48 
  -4  -1  -3    3.28    0.16 
  -4  -1  -3    2.96    0.17 
   4   1   3    3.16    0.18 
  -5  -1  -3    5.93    0.26 
  -5  -1  -3    5.80    0.22 
   5   1   3    6.03    0.26 
  -6  -1  -3    1.79    0.16 
  -6  -1  -3    2.32    0.20 
   6   1   3    2.01    0.19 
  -7  -1  -3    0.09    0.11 
   7   1   3   -0.01    0.09 
  -8  -1  -3    4.36    0.32 
   8   1   3    3.56    0.29 
  -9  -1  -3    0.04    0.14 
   9   1   3    0.15    0.15 
   9  -2  -3    5.82    0.35 
  -9   2   3    5.81    0.38 
   8  -2  -3    0.97    0.19 
  -8   2   3    1.18    0.21 
   7  -2  -3    6.05    0.31 
  -7   2   3    5.87    0.32 
   6  -2  -3    9.17    0.34 
  -6   2   3    9.15    0.31 
  -6   2   3    9.53    0.36 
   5  -2  -3   17.20    0.43 
  -5   2   3   17.54    0.45 
  -5   2   3   18.01    0.41 
   4  -2  -3   20.70    0.43 
  -4   2   3   20.24    0.45 
  -4   2   3   20.52    0.42 
   3  -2  -3    1.64    0.13 
  -3   2   3    1.58    0.12 
  -3   2   3    1.46    0.12 
   2  -2  -3   60.00    0.72 
  -2   2   3   60.32    0.77 
  -2   2   3   60.11    0.77 
   1  -2  -3    1.00    0.09 
   1  -2  -3    0.84    0.08 
  -1   2   3    0.85    0.09 
   0  -2  -3    7.43    0.22 
   0   2   3    6.93    0.21 
   0   2   3    7.27    0.17 
  -1  -2  -3    7.49    0.23 
   1   2   3    7.33    0.22 
   1   2   3    7.60    0.20 
  -2  -2  -3    2.18    0.13 
   2   2   3    2.17    0.13 
   2   2   3    1.98    0.12 
  -3  -2  -3    4.34    0.19 
   3   2   3    4.11    0.19 
   3   2   3    4.54    0.20 
  -4  -2  -3   25.30    0.49 
  -4  -2  -3   26.79    0.52 
   4   2   3   26.05    0.53 
  -5  -2  -3   -0.02    0.06 
  -5  -2  -3    0.07    0.07 
   5   2   3    0.11    0.07 
  -6  -2  -3    9.58    0.36 
  -6  -2  -3    9.38    0.33 
   6   2   3    9.57    0.37 
  -7  -2  -3   10.54    0.42 
   7   2   3   10.51    0.42 
  -8  -2  -3    0.35    0.16 
   8   2   3    0.30    0.15 
  -9  -2  -3    5.91    0.39 
   9   2   3    5.97    0.40 
   9  -3  -3    8.52    0.44 
  -9   3   3    7.36    0.44 
   8  -3  -3    2.35    0.25 
  -8   3   3    2.37    0.26 
   7  -3  -3    1.25    0.20 
  -7   3   3    1.28    0.20 
   6  -3  -3   26.39    0.60 
  -6   3   3   25.17    0.62 
   5  -3  -3    5.91    0.27 
  -5   3   3    6.09    0.29 
  -5   3   3    6.03    0.25 
   4  -3  -3    0.04    0.06 
  -4   3   3   -0.04    0.06 
  -4   3   3   -0.01    0.05 
   3  -3  -3   21.22    0.44 
   3  -3  -3   21.12    0.42 
  -3   3   3   20.55    0.46 
   2  -3  -3   -0.01    0.04 
   2  -3  -3    0.11    0.05 
  -2   3   3    0.03    0.04 
   1  -3  -3   12.47    0.26 
   1  -3  -3   12.43    0.32 
  -1   3   3   12.28    0.32 
   0  -3  -3    2.71    0.16 
   0   3   3    2.57    0.15 
   0   3   3    2.74    0.12 
  -1  -3  -3    8.60    0.27 
   1   3   3    8.48    0.26 
   1   3   3    8.62    0.23 
  -2  -3  -3    2.22    0.15 
   2   3   3    2.07    0.13 
   2   3   3    2.04    0.14 
  -3  -3  -3   31.65    0.59 
   3   3   3   32.51    0.58 
   3   3   3   32.68    0.58 
  -4  -3  -3   22.40    0.50 
   4   3   3   21.11    0.49 
   4   3   3   22.61    0.49 
  -5  -3  -3    0.16    0.09 
  -5  -3  -3    0.10    0.08 
   5   3   3    0.35    0.10 
  -6  -3  -3   51.60    0.87 
  -6  -3  -3   52.02    0.90 
   6   3   3   51.99    0.93 
  -7  -3  -3   -0.06    0.09 
  -7  -3  -3    0.08    0.09 
   7   3   3   -0.01    0.11 
  -8  -3  -3   33.67    0.81 
   8   3   3   34.83    0.83 
   8  -4  -3    0.14    0.14 
  -8   4   3    0.06    0.14 
   7  -4  -3    7.23    0.37 
  -7   4   3    7.42    0.38 
   6  -4  -3    5.61    0.31 
  -6   4   3    5.95    0.33 
   5  -4  -3    3.47    0.23 
  -5   4   3    2.78    0.22 
   4  -4  -3    0.36    0.09 
   4  -4  -3    0.57    0.11 
  -4   4   3    0.45    0.11 
   3  -4  -3   57.02    0.84 
   3  -4  -3   55.92    0.80 
  -3   4   3   59.35    0.89 
   2  -4  -3   21.75    0.47 
   2  -4  -3   21.40    0.42 
  -2   4   3   20.35    0.47 
   1  -4  -3    4.16    0.17 
   1  -4  -3    3.96    0.21 
  -1   4   3    4.26    0.21 
   0  -4  -3    2.49    0.17 
   0   4   3    2.27    0.16 
   0   4   3    2.40    0.14 
  -1  -4  -3    1.22    0.14 
   1   4   3    0.94    0.11 
   1   4   3    0.93    0.12 
  -2  -4  -3   15.01    0.41 
   2   4   3   15.26    0.37 
   2   4   3   15.16    0.39 
  -3  -4  -3   28.14    0.60 
   3   4   3   28.79    0.57 
   3   4   3   29.56    0.58 
  -4  -4  -3   35.58    0.70 
   4   4   3   35.71    0.67 
   4   4   3   34.17    0.68 
  -5  -4  -3   14.37    0.45 
  -5  -4  -3   13.85    0.43 
   5   4   3   13.14    0.44 
  -6  -4  -3    4.92    0.29 
  -6  -4  -3    5.11    0.30 
   6   4   3    4.78    0.30 
  -7  -4  -3   11.99    0.46 
  -7  -4  -3   12.38    0.47 
   7   4   3   11.74    0.48 
   7  -5  -3    1.52    0.23 
  -7   5   3    1.67    0.24 
   6  -5  -3    1.30    0.19 
  -6   5   3    1.62    0.23 
   5  -5  -3   14.63    0.45 
  -5   5   3   14.81    0.49 
   4  -5  -3    0.98    0.15 
   4  -5  -3    0.72    0.13 
  -4   5   3    0.96    0.16 
   3  -5  -3   18.15    0.44 
   3  -5  -3   18.95    0.47 
  -3   5   3   17.50    0.49 
   2  -5  -3    1.50    0.15 
   2  -5  -3    1.56    0.16 
  -2   5   3    1.81    0.17 
   1  -5  -3    0.03    0.07 
   1  -5  -3    0.01    0.06 
  -1   5   3    0.11    0.07 
   0  -5  -3    8.41    0.32 
   0   5   3    8.11    0.31 
   0   5   3    7.89    0.26 
  -1  -5  -3    0.15    0.08 
   1   5   3    0.20    0.08 
   1   5   3    0.21    0.08 
  -2  -5  -3    4.29    0.25 
   2   5   3    4.21    0.23 
   2   5   3    4.30    0.22 
  -3  -5  -3   36.10    0.73 
   3   5   3   35.32    0.68 
   3   5   3   36.21    0.69 
  -4  -5  -3   19.31    0.54 
   4   5   3   19.35    0.52 
   4   5   3   20.24    0.51 
  -5  -5  -3   -0.09    0.08 
  -5  -5  -3   -0.06    0.07 
   5   5   3    0.09    0.09 
  -6  -5  -3    3.10    0.25 
  -6  -5  -3    2.72    0.26 
   6   5   3    2.51    0.26 
  -7  -5  -3    0.05    0.12 
   7   5   3    0.09    0.12 
   7  -6  -3    1.01    0.21 
   6  -6  -3    9.57    0.42 
  -6   6   3    8.83    0.44 
   5  -6  -3    9.84    0.40 
  -5   6   3    9.63    0.43 
   4  -6  -3    0.11    0.09 
  -4   6   3    0.15    0.10 
   3  -6  -3   22.34    0.52 
   3  -6  -3   22.09    0.55 
  -3   6   3   21.67    0.58 
   2  -6  -3    7.87    0.34 
   2  -6  -3    8.11    0.29 
  -2   6   3    7.86    0.34 
   1  -6  -3    0.70    0.14 
  -1   6   3    0.51    0.12 
   0  -6  -3    5.20    0.28 
   0   6   3    4.85    0.26 
  -1  -6  -3    6.02    0.31 
   1   6   3    5.94    0.27 
   1   6   3    6.24    0.29 
  -2  -6  -3   30.97    0.71 
   2   6   3   31.09    0.66 
   2   6   3   30.74    0.64 
  -3  -6  -3    0.22    0.11 
   3   6   3    0.20    0.09 
   3   6   3    0.09    0.08 
  -4  -6  -3    2.33    0.25 
   4   6   3    1.95    0.21 
   4   6   3    2.27    0.22 
  -5  -6  -3   10.18    0.45 
   5   6   3   10.33    0.44 
  -6  -6  -3    0.37    0.15 
   6   6   3    0.46    0.16 
   6  -7  -3    0.97    0.20 
   5  -7  -3    2.33    0.25 
  -5   7   3    2.12    0.27 
   4  -7  -3    3.73    0.27 
  -4   7   3    3.40    0.29 
   3  -7  -3   -0.07    0.09 
  -3   7   3    0.07    0.09 
   2  -7  -3   22.67    0.61 
  -2   7   3   22.64    0.62 
   1  -7  -3    1.26    0.18 
  -1   7   3    1.23    0.19 
   0  -7  -3    2.31    0.23 
   0   7   3    1.75    0.22 
  -1  -7  -3   12.73    0.48 
   1   7   3   13.06    0.44 
  -2  -7  -3    0.89    0.18 
   2   7   3    0.78    0.15 
   2   7   3    0.90    0.16 
  -3  -7  -3    0.06    0.10 
   3   7   3    0.12    0.10 
   3   7   3    0.11    0.09 
  -4  -7  -3    0.38    0.16 
   4   7   3    0.19    0.12 
  -5  -7  -3    1.76    0.27 
   5   7   3    2.24    0.28 
   5  -8  -3   -0.15    0.15 
  -4   8   3    0.09    0.13 
  -3   8   3   10.76    0.47 
   2  -8  -3    9.85    0.44 
  -2   8   3    9.52    0.43 
   1  -8  -3    0.08    0.11 
  -1   8   3    0.06    0.11 
   0  -8  -3    2.19    0.27 
   0   8   3    1.71    0.24 
  -1  -8  -3    1.94    0.26 
   1   8   3    1.52    0.21 
  -2  -8  -3    2.76    0.29 
  -3  -8  -3   16.90    0.70 
   4   8   3   41.97    0.93 
   1  -9  -3   37.87    0.93 
  -1   9   3   37.57    0.91 
  -3 -10   4    1.77    0.26 
   2  10  -4    9.13    0.46 
  -2 -10   4    9.00    0.44 
   1  10  -4    0.95    0.20 
   0  10  -4    0.23    0.14 
  -1  10  -4    4.28    0.33 
   1 -10   4    4.31    0.31 
  -2  10  -4   11.09    0.48 
   2 -10   4   11.95    0.47 
   3 -10   4   -0.14    0.12 
   4   9  -4    0.18    0.13 
  -4  -9   4   -0.18    0.12 
   3   9  -4    1.37    0.23 
  -3  -9   4    1.37    0.21 
   2   9  -4   -0.04    0.11 
  -2  -9   4    0.13    0.12 
   1   9  -4    0.25    0.12 
  -1  -9   4    0.59    0.14 
   0   9  -4    0.18    0.11 
   0  -9   4    0.17    0.11 
  -1   9  -4    0.26    0.13 
   1  -9   4    0.27    0.12 
  -2   9  -4    0.03    0.10 
   2  -9   4   -0.05    0.10 
  -3   9  -4   -0.06    0.10 
   3  -9   4   -0.02    0.10 
   4  -9   4    0.01    0.10 
   5  -9   4    1.39    0.24 
   6   8  -4    1.37    0.25 
  -6  -8   4    1.40    0.25 
   5   8  -4   19.03    0.61 
  -5  -8   4   20.12    0.65 
   4   8  -4    0.23    0.13 
  -4  -8   4    0.29    0.13 
   3   8  -4   33.65    0.76 
  -3  -8   4   34.24    0.77 
   2   8  -4    0.66    0.15 
  -2  -8   4    0.54    0.13 
  -2  -8   4    0.68    0.15 
   1   8  -4    0.16    0.09 
  -1  -8   4    0.07    0.09 
  -1  -8   4    0.26    0.10 
   0   8  -4   71.38    1.11 
   0  -8   4   71.38    1.00 
   0  -8   4   71.66    1.03 
  -1   8  -4   20.95    0.55 
   1  -8   4   20.37    0.51 
  -2   8  -4    0.03    0.09 
   2  -8   4    0.09    0.10 
  -3   8  -4    0.78    0.16 
   3  -8   4    0.85    0.15 
  -4   8  -4    4.36    0.30 
  -4   8  -4    4.64    0.29 
   4  -8   4    4.57    0.30 
  -5   8  -4    0.05    0.11 
   5  -8   4    0.05    0.11 
  -6   8  -4   -0.17    0.11 
   6  -8   4   -0.14    0.10 
   7   7  -4   28.56    0.77 
  -7  -7   4   27.87    0.80 
   6   7  -4    5.16    0.34 
  -6  -7   4    5.46    0.37 
   5   7  -4    2.41    0.24 
  -5  -7   4    2.27    0.26 
   4   7  -4   45.97    0.87 
  -4  -7   4   45.58    0.89 
   3   7  -4   16.70    0.50 
  -3  -7   4   16.59    0.50 
  -3  -7   4   17.76    0.41 
   2   7  -4   75.97    1.12 
  -2  -7   4   76.99    1.11 
  -2  -7   4   78.73    1.01 
   1   7  -4    5.73    0.28 
  -1  -7   4    5.14    0.26 
  -1  -7   4    5.71    0.24 
   0   7  -4    2.74    0.21 
   0  -7   4    2.79    0.19 
   0  -7   4    2.52    0.18 
  -1   7  -4    1.87    0.19 
   1  -7   4    2.24    0.18 
  -2   7  -4    2.60    0.22 
   2  -7   4    1.80    0.18 
  -3   7  -4   23.36    0.56 
  -3   7  -4   22.07    0.51 
   3  -7   4   22.98    0.54 
  -4   7  -4    3.81    0.25 
  -4   7  -4    3.67    0.24 
   4  -7   4    3.63    0.25 
  -5   7  -4    7.03    0.35 
  -5   7  -4    6.85    0.34 
   5  -7   4    6.94    0.34 
  -6   7  -4    0.11    0.12 
   6  -7   4    0.02    0.10 
  -7   7  -4    5.29    0.37 
   7  -7   4    5.54    0.34 
   8   6  -4   11.55    0.49 
  -8  -6   4   11.34    0.53 
   7   6  -4    0.25    0.13 
  -7  -6   4    0.28    0.15 
   6   6  -4   -0.04    0.10 
  -6  -6   4    0.05    0.11 
   5   6  -4   56.26    0.96 
  -5  -6   4   57.23    1.01 
   4   6  -4    1.07    0.17 
   4   6  -4    1.05    0.13 
  -4  -6   4    0.76    0.14 
   3   6  -4   50.51    0.84 
  -3  -6   4   50.44    0.73 
  -3  -6   4   52.19    0.86 
   2   6  -4   16.99    0.45 
  -2  -6   4   16.49    0.44 
  -2  -6   4   16.90    0.38 
   1   6  -4   32.88    0.63 
  -1  -6   4   33.70    0.60 
  -1  -6   4   32.55    0.56 
   0   6  -4    6.64    0.27 
   0  -6   4    6.04    0.24 
   0  -6   4    6.69    0.24 
  -1   6  -4    6.76    0.21 
  -1   6  -4    6.50    0.28 
   1  -6   4    6.44    0.22 
   1  -6   4    6.61    0.25 
  -2   6  -4   10.56    0.35 
  -2   6  -4   10.37    0.30 
   2  -6   4   10.41    0.32 
  -3   6  -4   18.60    0.47 
  -3   6  -4   18.46    0.44 
   3  -6   4   18.72    0.46 
  -4   6  -4    5.49    0.27 
  -4   6  -4    4.75    0.26 
   4  -6   4    5.37    0.27 
  -5   6  -4   19.61    0.52 
  -5   6  -4   18.91    0.53 
   5  -6   4   18.57    0.50 
  -6   6  -4    0.04    0.10 
  -6   6  -4    0.08    0.11 
   6  -6   4    0.20    0.11 
  -7   6  -4    6.87    0.40 
   7  -6   4    6.63    0.35 
  -8   6  -4   -0.06    0.13 
   8  -6   4    0.09    0.14 
   8   5  -4   21.96    0.63 
  -8  -5   4   21.20    0.67 
   7   5  -4   14.31    0.48 
  -7  -5   4   14.47    0.52 
   6   5  -4    0.50    0.14 
  -6  -5   4    0.55    0.15 
   5   5  -4    2.15    0.19 
   5   5  -4    2.21    0.18 
  -5  -5   4    2.43    0.21 
   4   5  -4    0.22    0.08 
   4   5  -4    0.37    0.10 
  -4  -5   4    0.27    0.09 
   3   5  -4    0.08    0.07 
  -3  -5   4    0.09    0.07 
  -3  -5   4    0.05    0.05 
   2   5  -4    4.52    0.22 
  -2  -5   4    4.40    0.18 
  -2  -5   4    4.47    0.21 
   1   5  -4    4.73    0.22 
  -1  -5   4    4.98    0.19 
  -1  -5   4    5.01    0.20 
   0   5  -4    3.36    0.19 
   0  -5   4    3.73    0.17 
   0  -5   4    3.60    0.16 
  -1   5  -4   17.43    0.41 
  -1   5  -4   17.70    0.33 
   1  -5   4   18.01    0.38 
   1  -5   4   18.02    0.33 
  -2   5  -4    2.96    0.16 
  -2   5  -4    3.04    0.18 
   2  -5   4    2.71    0.16 
  -3   5  -4    8.48    0.30 
  -3   5  -4    9.19    0.30 
   3  -5   4    9.02    0.30 
  -4   5  -4    3.50    0.21 
  -4   5  -4    3.16    0.22 
   4  -5   4    3.64    0.21 
  -5   5  -4    7.75    0.34 
   5  -5   4    7.98    0.31 
  -6   5  -4    2.98    0.26 
   6  -5   4    2.70    0.23 
   6  -5   4    2.92    0.22 
  -7   5  -4    2.86    0.29 
   7  -5   4    2.90    0.24 
   7  -5   4    2.95    0.25 
  -8   5  -4    2.00    0.29 
   8  -5   4    2.16    0.25 
   8  -5   4    1.50    0.25 
  -9  -4   4    1.23    0.23 
   8   4  -4    0.46    0.14 
  -8  -4   4    0.35    0.14 
   7   4  -4    1.10    0.17 
  -7  -4   4    1.12    0.19 
   6   4  -4    3.95    0.22 
   6   4  -4    4.11    0.24 
  -6  -4   4    3.60    0.25 
   5   4  -4    1.41    0.17 
   5   4  -4    1.42    0.15 
  -5  -4   4    1.53    0.17 
   4   4  -4   34.29    0.60 
   4   4  -4   33.47    0.55 
  -4  -4   4   33.61    0.64 
   3   4  -4    0.18    0.07 
  -3  -4   4    0.36    0.08 
  -3  -4   4    0.18    0.07 
   2   4  -4   42.36    0.63 
  -2  -4   4   42.36    0.64 
  -2  -4   4   42.33    0.59 
   1   4  -4   50.11    0.69 
  -1  -4   4   50.53    0.65 
  -1  -4   4   50.78    0.67 
   0   4  -4    0.03    0.05 
   0  -4   4    0.11    0.04 
   0  -4   4    0.14    0.05 
  -1   4  -4  134.29    1.40 
  -1   4  -4  135.45    1.27 
   1  -4   4  134.51    1.35 
   1  -4   4  137.34    1.24 
  -2   4  -4    0.09    0.06 
  -2   4  -4    0.28    0.07 
   2  -4   4    0.26    0.06 
  -3   4  -4    2.80    0.17 
   3  -4   4    2.91    0.18 
   3  -4   4    3.31    0.17 
  -4   4  -4    0.87    0.14 
   4  -4   4    0.86    0.12 
   4  -4   4    0.67    0.10 
  -5   4  -4    0.00    0.07 
   5  -4   4   -0.02    0.07 
   5  -4   4    0.05    0.06 
  -6   4  -4    6.69    0.34 
   6  -4   4    7.21    0.31 
   6  -4   4    6.08    0.28 
  -7   4  -4    2.54    0.27 
   7  -4   4    2.29    0.21 
   7  -4   4    2.52    0.23 
  -8   4  -4    9.13    0.47 
   8  -4   4    9.88    0.42 
   8  -4   4   10.15    0.41 
  -9  -3   4    1.70    0.25 
  -8  -3   4    0.03    0.10 
   7   3  -4   11.01    0.37 
   7   3  -4   11.84    0.38 
  -7  -3   4   10.45    0.41 
   6   3  -4   51.92    0.80 
   6   3  -4   51.57    0.79 
  -6  -3   4   50.93    0.88 
   5   3  -4    0.88    0.12 
   5   3  -4    1.13    0.14 
  -5  -3   4    0.97    0.14 
   4   3  -4    0.15    0.07 
   4   3  -4   -0.05    0.05 
  -4  -3   4   -0.04    0.04 
   3   3  -4   78.96    0.91 
   3   3  -4   76.86    0.90 
  -3  -3   4   76.52    0.96 
   2   3  -4  155.98    1.49 
  -2  -3   4  150.39    1.46 
  -2  -3   4  154.32    1.52 
   1   3  -4  365.55    3.07 
  -1  -3   4  361.15    3.06 
  -1  -3   4  358.73    3.04 
   0   3  -4   -0.02    0.04 
   0  -3   4    0.10    0.04 
   0  -3   4    0.05    0.03 
  -1   3  -4    4.23    0.14 
  -1   3  -4    4.19    0.17 
   1  -3   4    4.36    0.12 
   1  -3   4    4.07    0.15 
  -2   3  -4    0.84    0.09 
   2  -3   4    0.98    0.09 
   2  -3   4    0.85    0.10 
  -3   3  -4   10.13    0.29 
   3  -3   4   10.01    0.26 
   3  -3   4    9.35    0.28 
  -4   3  -4   22.09    0.48 
   4  -3   4   22.91    0.43 
   4  -3   4   22.38    0.47 
  -5   3  -4   33.89    0.67 
   5  -3   4   34.07    0.63 
   5  -3   4   34.40    0.59 
  -6   3  -4   23.24    0.59 
   6  -3   4   23.27    0.50 
   6  -3   4   23.47    0.55 
  -7   3  -4    1.98    0.25 
   7  -3   4    1.77    0.19 
   7  -3   4    1.85    0.23 
  -8   3  -4    0.52    0.18 
   8  -3   4    0.41    0.15 
  -9   3  -4    7.33    0.46 
   9  -3   4    7.65    0.41 
   8   2  -4    9.53    0.39 
  -8  -2   4   10.47    0.43 
   7   2  -4    6.28    0.30 
  -7  -2   4    6.31    0.31 
   6   2  -4    0.72    0.11 
   6   2  -4    0.97    0.14 
  -6  -2   4    1.03    0.15 
   5   2  -4    1.42    0.15 
   5   2  -4    1.28    0.13 
  -5  -2   4    1.35    0.13 
  -5  -2   4    1.32    0.14 
   4   2  -4   95.12    1.09 
   4   2  -4   96.04    1.02 
  -4  -2   4   94.14    1.14 
  -4  -2   4   95.79    0.97 
   3   2  -4   22.64    0.41 
   3   2  -4   23.35    0.38 
  -3  -2   4   23.10    0.32 
  -3  -2   4   21.98    0.43 
   2   2  -4   49.55    0.58 
   2   2  -4   49.48    0.63 
  -2  -2   4   48.98    0.65 
   1   2  -4    0.46    0.06 
  -1  -2   4    0.48    0.07 
  -1  -2   4    0.60    0.07 
   0   2  -4   11.03    0.24 
   0  -2   4   11.18    0.22 
   0  -2   4   10.74    0.23 
  -1   2  -4    8.16    0.19 
   1  -2   4    8.11    0.21 
   1  -2   4    8.25    0.17 
   1  -2   4    8.33    0.20 
  -2   2  -4    2.68    0.13 
   2  -2   4    2.71    0.12 
   2  -2   4    2.40    0.13 
  -3   2  -4  136.58    1.41 
   3  -2   4  137.27    1.32 
   3  -2   4  134.07    1.41 
  -4   2  -4    8.85    0.30 
   4  -2   4    8.76    0.24 
   4  -2   4    8.52    0.28 
  -5   2  -4   52.96    0.85 
   5  -2   4   53.57    0.72 
   5  -2   4   53.61    0.82 
  -6   2  -4    7.57    0.34 
   6  -2   4    7.12    0.31 
   6  -2   4    6.84    0.25 
  -7   2  -4    3.86    0.29 
   7  -2   4    3.35    0.25 
  -8   2  -4   13.98    0.54 
   8  -2   4   14.15    0.50 
  -9   2  -4    0.50    0.19 
   9  -2   4    0.62    0.18 
   9   1  -4    3.57    0.29 
   8   1  -4   50.42    0.90 
  -8  -1   4   49.41    0.91 
   7   1  -4   27.53    0.61 
  -7  -1   4   27.07    0.58 
  -7  -1   4   27.68    0.62 
   6   1  -4    5.45    0.26 
  -6  -1   4    6.08    0.25 
  -6  -1   4    5.77    0.27 
   5   1  -4    0.77    0.12 
   5   1  -4    0.69    0.09 
  -5  -1   4    1.04    0.14 
  -5  -1   4    0.72    0.10 
   4   1  -4    5.82    0.22 
  -4  -1   4    5.85    0.23 
  -4  -1   4    6.01    0.20 
   3   1  -4    8.14    0.24 
  -3  -1   4    8.00    0.20 
  -3  -1   4    8.25    0.25 
   2   1  -4   35.58    0.50 
  -2  -1   4   36.93    0.53 
  -2  -1   4   36.82    0.45 
   1   1  -4   42.24    0.47 
   1   1  -4   41.62    0.53 
  -1  -1   4   42.84    0.55 
  -1  -1   4   41.46    0.48 
   0  -1   4    4.03    0.13 
   0  -1   4    4.19    0.13 
   0  -1   4    4.10    0.13 
   0  -1   4    4.10    0.14 
   1  -1   4  184.15    1.65 
   1  -1   4  184.42    1.59 
   1  -1   4  184.03    1.66 
   1  -1   4  183.66    1.61 
  -2   1  -4   20.55    0.31 
  -2   1  -4   20.90    0.38 
   2  -1   4   20.67    0.37 
   2  -1   4   21.00    0.31 
  -3   1  -4  125.38    1.15 
  -3   1  -4  123.61    1.32 
   3  -1   4  127.41    1.18 
   3  -1   4  126.07    1.32 
  -4   1  -4   19.21    0.44 
   4  -1   4   19.31    0.34 
   4  -1   4   19.23    0.43 
  -5   1  -4   23.42    0.53 
   5  -1   4   23.81    0.41 
   5  -1   4   23.55    0.52 
  -6   1  -4    0.09    0.09 
   6  -1   4    0.25    0.10 
  -7   1  -4    0.06    0.10 
   7  -1   4    0.30    0.12 
  -8   1  -4    2.90    0.29 
   8  -1   4    3.05    0.28 
  -9   1  -4    0.84    0.21 
   9  -1   4    1.26    0.23 
   9   0  -4    0.01    0.13 
   8   0  -4    0.48    0.14 
  -8   0   4    0.47    0.13 
   7   0  -4    0.51    0.13 
  -7   0   4    0.40    0.11 
  -7   0   4    0.49    0.13 
   6   0  -4    1.96    0.19 
  -6   0   4    1.92    0.18 
  -6   0   4    2.02    0.18 
   5   0  -4   17.16    0.42 
  -5   0   4   17.78    0.41 
  -5   0   4   17.34    0.42 
   4   0  -4   36.55    0.59 
  -4   0   4   36.55    0.60 
  -4   0   4   36.70    0.56 
   3   0  -4   23.88    0.43 
  -3   0   4   23.54    0.44 
  -3   0   4   23.65    0.40 
   2   0  -4    0.12    0.05 
  -2   0   4    0.15    0.05 
  -2   0   4    0.08    0.04 
   1   0  -4   52.30    0.60 
  -1   0   4   51.44    0.61 
  -1   0   4   50.96    0.65 
   0   0  -4   69.57    0.70 
   0   0   4   67.46    0.76 
   0   0   4   69.06    0.69 
   0   0   4   68.63    0.78 
  -1   0  -4    6.16    0.18 
   1   0   4    6.21    0.19 
   1   0   4    6.49    0.18 
  -2   0  -4  120.54    1.18 
   2   0   4  121.03    1.25 
   2   0   4  122.45    1.23 
  -3   0  -4   15.75    0.31 
  -3   0  -4   15.45    0.36 
   3   0   4   15.14    0.35 
  -4   0  -4    7.59    0.22 
  -4   0  -4    7.93    0.28 
   4   0   4    7.96    0.27 
  -5   0  -4    5.18    0.26 
  -5   0  -4    5.36    0.20 
   5   0   4    5.22    0.25 
  -6   0  -4   26.02    0.61 
   6   0   4   25.60    0.59 
  -7   0  -4   10.59    0.43 
   7   0   4   10.84    0.42 
  -8   0  -4    3.85    0.31 
   8   0   4    3.09    0.29 
  -9   0  -4    0.05    0.15 
   9   0   4   -0.01    0.13 
   9  -1  -4    0.23    0.15 
  -9   1   4    0.19    0.14 
   8  -1  -4    6.53    0.35 
  -8   1   4    6.75    0.36 
   7  -1  -4    1.66    0.20 
  -7   1   4    2.01    0.21 
  -7   1   4    1.85    0.18 
   6  -1  -4   30.27    0.62 
  -6   1   4   29.69    0.60 
  -6   1   4   30.60    0.63 
   5  -1  -4    2.77    0.19 
  -5   1   4    2.55    0.18 
  -5   1   4    2.71    0.19 
   4  -1  -4   -0.01    0.06 
  -4   1   4    0.01    0.05 
  -4   1   4   -0.07    0.04 
   3  -1  -4    8.25    0.24 
  -3   1   4    7.44    0.24 
  -3   1   4    7.67    0.25 
   2  -1  -4   -0.02    0.04 
  -2   1   4    0.02    0.03 
  -2   1   4   -0.01    0.04 
   1  -1  -4    9.29    0.21 
  -1   1   4    8.88    0.24 
  -1   1   4    8.93    0.25 
   0  -1  -4    0.52    0.08 
   0   1   4    0.47    0.08 
   0   1   4    0.51    0.06 
  -1  -1  -4   65.13    0.78 
   1   1   4   62.74    0.72 
  -2  -1  -4    4.05    0.17 
   2   1   4    3.96    0.16 
   2   1   4    4.26    0.18 
  -3  -1  -4    0.91    0.10 
   3   1   4    1.10    0.11 
   3   1   4    0.89    0.11 
  -4  -1  -4   63.97    0.83 
  -4  -1  -4   64.59    0.91 
   4   1   4   64.02    0.90 
  -5  -1  -4    1.10    0.16 
  -5  -1  -4    0.82    0.12 
   5   1   4    1.08    0.15 
  -6  -1  -4    7.26    0.33 
   6   1   4    8.38    0.35 
  -7  -1  -4    0.68    0.15 
   7   1   4    0.73    0.16 
  -8  -1  -4    0.11    0.13 
   8   1   4    0.13    0.13 
  -9  -1  -4    1.15    0.24 
   9   1   4    0.95    0.23 
   9  -2  -4    1.81    0.27 
  -9   2   4    1.51    0.26 
   8  -2  -4    5.54    0.34 
  -8   2   4    4.91    0.33 
   7  -2  -4    2.16    0.23 
  -7   2   4    1.99    0.22 
   6  -2  -4   12.65    0.42 
  -6   2   4   12.56    0.42 
  -6   2   4   12.92    0.39 
   5  -2  -4    0.13    0.08 
  -5   2   4    0.00    0.05 
  -5   2   4   -0.03    0.06 
   4  -2  -4    5.09    0.23 
  -4   2   4    5.20    0.24 
  -4   2   4    5.43    0.24 
   3  -2  -4    0.04    0.05 
  -3   2   4   -0.07    0.03 
  -3   2   4    0.01    0.05 
   2  -2  -4   19.66    0.37 
  -2   2   4   19.27    0.42 
  -2   2   4   19.31    0.41 
   1  -2  -4   19.12    0.33 
   1  -2  -4   18.99    0.41 
  -1   2   4   19.10    0.40 
   0  -2  -4    1.60    0.13 
   0   2   4    1.42    0.09 
   0   2   4    1.47    0.11 
  -1  -2  -4    1.44    0.12 
   1   2   4    1.28    0.11 
   1   2   4    1.43    0.10 
  -2  -2  -4    0.00    0.05 
   2   2   4    0.09    0.05 
   2   2   4    0.16    0.06 
  -3  -2  -4    5.37    0.22 
   3   2   4    5.79    0.24 
   3   2   4    5.24    0.22 
  -4  -2  -4   27.86    0.57 
  -4  -2  -4   28.09    0.54 
   4   2   4   28.37    0.58 
  -5  -2  -4   13.00    0.37 
  -5  -2  -4   13.35    0.41 
   5   2   4   13.03    0.41 
  -6  -2  -4   21.16    0.51 
  -6  -2  -4   21.16    0.56 
   6   2   4   21.48    0.56 
  -7  -2  -4    4.35    0.30 
   7   2   4    3.99    0.30 
  -8  -2  -4   17.96    0.61 
   8   2   4   18.63    0.62 
   8  -3  -4    7.12    0.38 
  -8   3   4    7.38    0.40 
   7  -3  -4   15.37    0.51 
  -7   3   4   14.78    0.52 
   6  -3  -4   10.40    0.39 
  -6   3   4   10.69    0.41 
  -6   3   4   10.31    0.37 
   5  -3  -4    0.72    0.14 
  -5   3   4    0.83    0.16 
  -5   3   4    0.62    0.12 
   4  -3  -4    9.35    0.31 
  -4   3   4    8.54    0.32 
   3  -3  -4   31.43    0.55 
   3  -3  -4   31.11    0.59 
  -3   3   4   30.99    0.60 
   2  -3  -4   10.11    0.31 
   2  -3  -4    9.35    0.27 
  -2   3   4    9.93    0.32 
   1  -3  -4   12.39    0.35 
   1  -3  -4   12.42    0.27 
  -1   3   4   12.52    0.35 
   0  -3  -4   12.58    0.35 
   0   3   4   13.40    0.28 
   0   3   4   12.95    0.35 
  -1  -3  -4    1.60    0.14 
   1   3   4    1.70    0.14 
   1   3   4    1.66    0.12 
  -2  -3  -4   37.62    0.66 
   2   3   4   39.51    0.62 
   2   3   4   37.60    0.65 
  -3  -3  -4   -0.06    0.05 
   3   3   4    0.02    0.06 
   3   3   4    0.07    0.07 
  -4  -3  -4   35.12    0.67 
   4   3   4   34.93    0.67 
   4   3   4   34.39    0.67 
  -5  -3  -4   21.73    0.54 
  -5  -3  -4   22.32    0.56 
   5   3   4   23.35    0.57 
  -6  -3  -4   29.34    0.68 
  -6  -3  -4   28.94    0.65 
   6   3   4   29.30    0.70 
  -7  -3  -4    8.64    0.40 
   7   3   4    8.31    0.40 
  -8  -3  -4    0.56    0.17 
   8   3   4    0.81    0.21 
   8  -4  -4   -0.08    0.13 
  -8   4   4    0.01    0.12 
   7  -4  -4    2.91    0.28 
  -7   4   4    2.54    0.27 
   6  -4  -4    4.13    0.28 
  -6   4   4    4.52    0.30 
   5  -4  -4   13.46    0.43 
   5  -4  -4   13.34    0.42 
  -5   4   4   13.14    0.45 
   4  -4  -4    0.26    0.09 
   4  -4  -4    0.07    0.08 
  -4   4   4    0.04    0.07 
   3  -4  -4   22.35    0.52 
   3  -4  -4   22.50    0.48 
  -3   4   4   22.50    0.54 
   2  -4  -4    4.00    0.19 
   2  -4  -4    4.48    0.24 
  -2   4   4    4.13    0.23 
   1  -4  -4    1.63    0.16 
   1  -4  -4    1.46    0.12 
  -1   4   4    1.55    0.15 
   0  -4  -4   -0.03    0.06 
   0   4   4    0.03    0.06 
   0   4   4    0.02    0.05 
  -1  -4  -4   18.21    0.47 
   1   4   4   17.53    0.45 
   1   4   4   19.03    0.40 
  -2  -4  -4    2.91    0.20 
   2   4   4    2.64    0.17 
   2   4   4    2.90    0.20 
  -3  -4  -4   12.36    0.40 
   3   4   4   12.92    0.38 
   3   4   4   12.12    0.39 
  -4  -4  -4    2.34    0.21 
   4   4   4    2.06    0.19 
   4   4   4    1.80    0.18 
  -5  -4  -4    0.81    0.15 
  -5  -4  -4    0.80    0.16 
   5   4   4    0.99    0.18 
  -6  -4  -4   11.36    0.44 
  -6  -4  -4   11.12    0.43 
   6   4   4   11.04    0.45 
  -7  -4  -4    0.02    0.10 
  -7  -4  -4    0.09    0.12 
   7   4   4    0.30    0.15 
  -8  -4  -4    1.67    0.28 
   7  -5  -4    1.60    0.24 
  -7   5   4    1.37    0.24 
   6  -5  -4    1.96    0.24 
  -6   5   4    1.70    0.25 
   5  -5  -4   13.91    0.45 
  -5   5   4   14.91    0.51 
   4  -5  -4    6.86    0.30 
   4  -5  -4    6.84    0.32 
  -4   5   4    6.86    0.34 
   3  -5  -4    1.28    0.17 
   3  -5  -4    1.17    0.15 
  -3   5   4    0.87    0.15 
   2  -5  -4    0.35    0.10 
   2  -5  -4    0.28    0.10 
  -2   5   4    0.49    0.12 
   1  -5  -4    7.61    0.32 
  -1   5   4    7.11    0.31 
   0  -5  -4    4.95    0.27 
   0   5   4    4.66    0.26 
  -1  -5  -4    3.73    0.24 
   1   5   4    3.76    0.23 
   1   5   4    3.96    0.21 
  -2  -5  -4    2.15    0.21 
   2   5   4    2.08    0.19 
   2   5   4    2.08    0.17 
  -3  -5  -4    1.02    0.17 
   3   5   4    0.96    0.15 
   3   5   4    1.00    0.15 
  -4  -5  -4    5.35    0.31 
   4   5   4    5.35    0.30 
   4   5   4    5.30    0.29 
  -5  -5  -4   10.39    0.42 
  -5  -5  -4   10.10    0.43 
   5   5   4    9.96    0.42 
  -6  -5  -4    3.33    0.29 
  -6  -5  -4    3.03    0.27 
   6   5   4    3.44    0.29 
  -7  -5  -4    2.59    0.29 
   6  -6  -4    1.07    0.20 
  -6   6   4    0.40    0.15 
   5  -6  -4    2.77    0.25 
  -5   6   4    2.55    0.27 
   4  -6  -4    1.74    0.20 
  -4   6   4    2.12    0.26 
   3  -6  -4   19.36    0.54 
   3  -6  -4   19.22    0.49 
  -3   6   4   18.45    0.56 
   2  -6  -4    0.23    0.12 
  -2   6   4    0.20    0.09 
   1  -6  -4    1.65    0.21 
  -1   6   4    1.68    0.21 
   0  -6  -4    2.55    0.23 
   0   6   4    2.91    0.23 
  -1  -6  -4    0.15    0.11 
   1   6   4    0.07    0.08 
  -2  -6  -4    2.09    0.22 
   2   6   4    1.95    0.21 
   2   6   4    2.24    0.19 
  -3  -6  -4    0.08    0.10 
   3   6   4    0.06    0.09 
   3   6   4    0.15    0.10 
  -4  -6  -4    2.38    0.26 
   4   6   4    2.09    0.22 
   4   6   4    2.30    0.23 
  -5  -6  -4    1.18    0.22 
   5   6   4    0.45    0.16 
   5  -7  -4   -0.01    0.12 
  -4   7   4    2.78    0.28 
   3  -7  -4    5.55    0.34 
  -3   7   4    5.15    0.33 
   2  -7  -4    6.01    0.34 
  -2   7   4    6.41    0.36 
   1  -7  -4    1.57    0.22 
  -1   7   4    1.52    0.21 
   0  -7  -4    0.61    0.17 
   0   7   4    0.66    0.16 
  -1  -7  -4    3.47    0.29 
   1   7   4    3.26    0.26 
  -2  -7  -4    1.99    0.25 
   2   7   4    2.10    0.23 
  -3  -7  -4    9.42    0.45 
   3   7   4    8.56    0.40 
  -4  -7  -4    7.85    0.44 
   4   7   4    7.67    0.40 
   2  -8  -4    2.55    0.28 
  -2   8   4    3.30    0.31 
   1  -8  -4    1.57    0.24 
  -1   8   4    1.87    0.26 
   0  -8  -4    0.32    0.15 
   0   8   4    0.42    0.14 
  -1  -8  -4    3.42    0.32 
   1   8   4    3.91    0.31 
   2   8   4    0.49    0.15 
  -3 -10   5   -0.05    0.13 
   2  10  -5    3.85    0.34 
  -2 -10   5    3.68    0.31 
   1  10  -5    0.95    0.19 
   0  10  -5    1.79    0.26 
   0 -10   5    2.12    0.25 
  -1  10  -5   18.40    0.61 
   1 -10   5   18.79    0.55 
  -2  10  -5    1.30    0.23 
   2 -10   5    1.24    0.21 
  -3  10  -5    0.08    0.14 
   3 -10   5    0.45    0.16 
  -5  -9   5    0.47    0.19 
   4   9  -5    0.03    0.15 
  -4  -9   5    0.35    0.15 
   3   9  -5    8.07    0.42 
  -3  -9   5    7.58    0.40 
   2   9  -5    0.20    0.13 
  -2  -9   5   -0.04    0.10 
   1   9  -5    0.15    0.11 
  -1  -9   5    0.05    0.11 
  -1  -9   5    0.01    0.10 
   0   9  -5   20.36    0.61 
   0  -9   5   21.04    0.54 
  -1   9  -5    2.43    0.27 
   1  -9   5    2.51    0.24 
  -2   9  -5    0.09    0.12 
   2  -9   5    0.04    0.11 
  -3   9  -5    8.73    0.41 
   3  -9   5    8.97    0.41 
  -4   9  -5   -0.02    0.13 
   4  -9   5    0.07    0.12 
   6   8  -5    3.18    0.32 
  -6  -8   5    2.90    0.32 
   5   8  -5    1.80    0.26 
  -5  -8   5    1.77    0.26 
   4   8  -5    0.91    0.19 
  -4  -8   5    0.50    0.16 
   3   8  -5   12.51    0.48 
  -3  -8   5   12.65    0.47 
  -3  -8   5   12.96    0.41 
   2   8  -5   -0.01    0.09 
  -2  -8   5    0.07    0.10 
  -2  -8   5    0.06    0.09 
   1   8  -5    6.40    0.33 
  -1  -8   5    6.56    0.29 
  -1  -8   5    5.60    0.29 
   0   8  -5    1.94    0.22 
   0  -8   5    2.03    0.19 
  -1   8  -5   11.03    0.41 
   1  -8   5   10.92    0.38 
  -2   8  -5   14.82    0.49 
   2  -8   5   14.83    0.45 
  -3   8  -5   16.52    0.52 
   3  -8   5   16.76    0.50 
  -4   8  -5    3.22    0.26 
   4  -8   5    3.32    0.26 
  -5   8  -5    8.12    0.40 
   5  -8   5    8.28    0.40 
  -6   8  -5   -0.15    0.11 
   6  -8   5    0.03    0.14 
   7   7  -5    2.47    0.30 
  -7  -7   5    2.96    0.35 
   6   7  -5    0.14    0.13 
  -6  -7   5    0.18    0.14 
   5   7  -5   52.80    0.98 
  -5  -7   5   51.63    1.01 
   4   7  -5    0.16    0.11 
  -4  -7   5    0.17    0.11 
   3   7  -5    5.32    0.30 
  -3  -7   5    5.40    0.25 
  -3  -7   5    4.76    0.28 
   2   7  -5    7.35    0.33 
  -2  -7   5    7.04    0.28 
  -2  -7   5    7.54    0.32 
   1   7  -5    0.42    0.12 
  -1  -7   5    0.40    0.10 
  -1  -7   5    0.63    0.12 
   0   7  -5    6.95    0.31 
   0  -7   5    7.38    0.28 
   0  -7   5    7.19    0.28 
  -1   7  -5    0.09    0.10 
   1  -7   5    0.17    0.09 
  -2   7  -5    7.40    0.33 
   2  -7   5    8.09    0.32 
  -3   7  -5   17.64    0.50 
  -3   7  -5   17.45    0.46 
   3  -7   5   17.37    0.48 
  -4   7  -5    2.43    0.23 
  -4   7  -5    2.57    0.22 
   4  -7   5    2.67    0.22 
  -5   7  -5    0.71    0.16 
  -5   7  -5    0.86    0.17 
   5  -7   5    0.78    0.16 
  -6   7  -5   11.43    0.45 
  -6   7  -5   11.27    0.47 
   6  -7   5   11.21    0.44 
  -7   7  -5    5.36    0.38 
   7  -7   5    5.84    0.36 
   8   6  -5    0.00    0.13 
  -8  -6   5    0.09    0.14 
   7   6  -5    7.27    0.38 
  -7  -6   5    7.14    0.42 
   6   6  -5   31.28    0.72 
  -6  -6   5   29.89    0.76 
   5   6  -5   14.51    0.46 
   5   6  -5   14.77    0.41 
  -5  -6   5   14.45    0.49 
   4   6  -5    1.70    0.17 
   4   6  -5    1.82    0.21 
  -4  -6   5    1.90    0.20 
   3   6  -5   10.48    0.37 
  -3  -6   5   10.56    0.32 
  -3  -6   5   10.18    0.37 
   2   6  -5    1.18    0.16 
  -2  -6   5    1.38    0.13 
  -2  -6   5    1.69    0.17 
   1   6  -5    6.04    0.27 
  -1  -6   5    6.08    0.25 
  -1  -6   5    5.39    0.24 
   0   6  -5   31.27    0.61 
   0  -6   5   31.11    0.54 
   0  -6   5   30.91    0.56 
  -1   6  -5   59.26    0.90 
   1  -6   5   58.83    0.84 
  -2   6  -5    6.01    0.23 
  -2   6  -5    6.19    0.28 
   2  -6   5    5.65    0.25 
  -3   6  -5   11.69    0.35 
  -3   6  -5   12.54    0.40 
   3  -6   5   11.96    0.36 
  -4   6  -5   10.76    0.38 
  -4   6  -5   11.20    0.38 
   4  -6   5   11.02    0.37 
  -5   6  -5   15.85    0.49 
  -5   6  -5   16.09    0.49 
   5  -6   5   15.02    0.46 
  -6   6  -5    6.23    0.34 
  -6   6  -5    6.20    0.35 
   6  -6   5    6.15    0.33 
  -7   6  -5    0.43    0.14 
  -7   6  -5    0.23    0.15 
   7  -6   5    0.62    0.17 
   8  -6   5    7.42    0.40 
  -8  -5   5    7.88    0.43 
   7   5  -5    4.52    0.30 
  -7  -5   5    4.43    0.32 
   6   5  -5    9.27    0.37 
   6   5  -5   10.62    0.36 
  -6  -5   5   10.01    0.42 
   5   5  -5    0.01    0.09 
   5   5  -5    0.15    0.09 
  -5  -5   5    0.06    0.08 
   4   5  -5    0.25    0.10 
   4   5  -5    0.40    0.10 
  -4  -5   5    0.38    0.11 
   3   5  -5   17.96    0.44 
  -3  -5   5   18.82    0.46 
  -3  -5   5   18.62    0.41 
   2   5  -5    2.97    0.19 
  -2  -5   5    3.08    0.17 
  -2  -5   5    2.97    0.18 
   1   5  -5   15.84    0.40 
  -1  -5   5   16.24    0.37 
  -1  -5   5   16.19    0.36 
   0   5  -5    0.79    0.12 
   0  -5   5    0.70    0.09 
   0  -5   5    0.65    0.10 
  -1   5  -5    1.48    0.11 
  -1   5  -5    1.67    0.15 
   1  -5   5    1.41    0.10 
   1  -5   5    1.41    0.13 
  -2   5  -5    0.87    0.11 
  -2   5  -5    0.85    0.13 
   2  -5   5    0.79    0.11 
  -3   5  -5    3.40    0.22 
  -3   5  -5    3.88    0.21 
   3  -5   5    3.49    0.19 
  -4   5  -5    2.53    0.21 
  -4   5  -5    2.70    0.21 
   4  -5   5    2.75    0.20 
  -5   5  -5    0.71    0.16 
   5  -5   5    0.33    0.10 
   5  -5   5    0.59    0.13 
  -6   5  -5    0.38    0.13 
   6  -5   5    0.41    0.12 
   6  -5   5    0.34    0.13 
  -7   5  -5    7.61    0.41 
   7  -5   5    7.41    0.35 
   7  -5   5    7.87    0.37 
  -8   5  -5    3.67    0.35 
   8  -5   5    3.65    0.29 
   8  -5   5    3.96    0.32 
  -9  -4   5    0.04    0.13 
  -8  -4   5    2.94    0.28 
   7   4  -5   18.74    0.51 
   7   4  -5   18.43    0.50 
  -7  -4   5   18.20    0.57 
   6   4  -5    0.13    0.09 
   6   4  -5    0.08    0.09 
  -6  -4   5    0.09    0.09 
   5   4  -5    0.29    0.10 
   5   4  -5    0.44    0.10 
  -5  -4   5    0.41    0.11 
   4   4  -5   10.03    0.31 
   4   4  -5   10.92    0.33 
  -4  -4   5   10.01    0.35 
   3   4  -5    1.17    0.13 
  -3  -4   5    0.84    0.12 
   2   4  -5    4.36    0.20 
  -2  -4   5    4.06    0.18 
  -2  -4   5    4.49    0.20 
   1   4  -5    0.67    0.11 
  -1  -4   5    0.47    0.09 
  -1  -4   5    0.57    0.08 
   0   4  -5   61.19    0.81 
   0  -4   5   60.71    0.77 
   0  -4   5   62.04    0.74 
  -1   4  -5    7.76    0.20 
  -1   4  -5    7.85    0.26 
   1  -4   5    7.91    0.24 
   1  -4   5    7.90    0.20 
  -2   4  -5    1.79    0.15 
  -2   4  -5    1.89    0.13 
   2  -4   5    1.62    0.12 
  -3   4  -5   56.35    0.79 
   3  -4   5   57.00    0.77 
   3  -4   5   56.27    0.83 
  -4   4  -5    7.81    0.30 
   4  -4   5    7.90    0.28 
   4  -4   5    7.66    0.30 
  -5   4  -5    7.19    0.32 
   5  -4   5    7.08    0.31 
   5  -4   5    7.43    0.29 
  -6   4  -5    6.31    0.34 
   6  -4   5    6.12    0.28 
   6  -4   5    6.60    0.32 
  -7   4  -5    0.50    0.16 
   7  -4   5    0.92    0.15 
   7  -4   5    0.52    0.14 
  -8   4  -5    4.19    0.36 
   8  -4   5    4.16    0.31 
   9  -4   5   26.03    0.74 
  -9  -3   5    0.20    0.15 
   8   3  -5   -0.09    0.11 
  -8  -3   5    0.10    0.11 
   7   3  -5    3.93    0.25 
  -7  -3   5    3.60    0.27 
   6   3  -5    1.73    0.19 
   6   3  -5    2.46    0.19 
  -6  -3   5    2.30    0.20 
   5   3  -5    0.14    0.08 
   5   3  -5    0.08    0.07 
  -5  -3   5    0.13    0.08 
   4   3  -5   39.70    0.64 
   4   3  -5   40.73    0.61 
  -4  -3   5   39.00    0.68 
   3   3  -5   30.32    0.52 
   3   3  -5   31.12    0.50 
  -3  -3   5   29.69    0.55 
   2   3  -5    0.87    0.10 
  -2  -3   5    1.13    0.11 
  -2  -3   5    1.04    0.10 
   1   3  -5    0.00    0.04 
  -1  -3   5    0.03    0.04 
  -1  -3   5    0.03    0.04 
   0   3  -5   13.21    0.22 
   0   3  -5   12.99    0.30 
   0  -3   5   13.18    0.30 
   0  -3   5   13.67    0.28 
  -1   3  -5  102.28    1.12 
  -1   3  -5  101.47    1.02 
   1  -3   5  102.69    1.00 
   1  -3   5  101.37    1.07 
  -2   3  -5    8.83    0.25 
   2  -3   5    8.72    0.27 
   2  -3   5    9.47    0.25 
  -3   3  -5    4.63    0.21 
   3  -3   5    4.53    0.18 
   3  -3   5    4.37    0.21 
  -4   3  -5    0.72    0.12 
   4  -3   5    0.53    0.11 
   4  -3   5    0.82    0.11 
  -5   3  -5   19.65    0.51 
   5  -3   5   19.97    0.49 
   5  -3   5   20.11    0.44 
  -6   3  -5    3.88    0.27 
   6  -3   5    3.72    0.21 
   6  -3   5    3.88    0.26 
  -7   3  -5   71.49    1.22 
   7  -3   5   73.10    1.15 
  -8   3  -5    0.19    0.16 
   8  -3   5   -0.03    0.11 
   9  -3   5   28.02    0.76 
   9   2  -5    5.48    0.34 
  -9  -2   5    5.25    0.35 
   8   2  -5    3.23    0.26 
  -8  -2   5    3.10    0.27 
   7   2  -5   -0.01    0.09 
  -7  -2   5    0.18    0.11 
   6   2  -5   19.43    0.48 
  -6  -2   5   19.38    0.52 
   5   2  -5    5.18    0.21 
   5   2  -5    5.29    0.24 
  -5  -2   5    5.45    0.26 
   4   2  -5   13.84    0.30 
   4   2  -5   13.60    0.35 
  -4  -2   5   13.63    0.38 
  -4  -2   5   13.92    0.28 
   3   2  -5   10.42    0.29 
   3   2  -5   11.08    0.25 
  -3  -2   5   10.47    0.30 
  -3  -2   5   10.66    0.22 
   2   2  -5   -0.02    0.04 
   2   2  -5   -0.02    0.04 
  -2  -2   5   -0.02    0.04 
  -2  -2   5    0.06    0.03 
   1   2  -5    0.32    0.06 
  -1  -2   5    0.24    0.04 
  -1  -2   5    0.35    0.06 
  -1  -2   5    0.37    0.07 
   0   2  -5    4.86    0.17 
   0  -2   5    4.67    0.14 
   0  -2   5    4.85    0.16 
   0  -2   5    4.85    0.16 
  -1   2  -5   13.41    0.28 
   1  -2   5   13.19    0.27 
   1  -2   5   13.04    0.29 
   1  -2   5   13.44    0.26 
  -2   2  -5    0.69    0.07 
  -2   2  -5    0.62    0.09 
   2  -2   5    0.85    0.08 
   2  -2   5    0.63    0.09 
  -3   2  -5   27.59    0.50 
   3  -2   5   26.95    0.51 
   3  -2   5   26.92    0.43 
  -4   2  -5   65.35    0.93 
   4  -2   5   67.03    0.81 
   4  -2   5   66.25    0.92 
  -5   2  -5    8.31    0.33 
   5  -2   5    8.62    0.26 
   5  -2   5    8.43    0.32 
  -6   2  -5   23.18    0.59 
   6  -2   5   23.28    0.57 
  -7   2  -5   19.38    0.59 
   7  -2   5   19.17    0.56 
  -8   2  -5    0.74    0.19 
   8  -2   5    0.81    0.19 
   9  -2   5    1.12    0.23 
   9   1  -5    0.38    0.15 
   8   1  -5    2.41    0.24 
  -8  -1   5    1.64    0.23 
   7   1  -5    1.98    0.23 
  -7  -1   5    1.92    0.20 
   6   1  -5   60.09    0.92 
  -6  -1   5   62.23    0.97 
  -6  -1   5   60.93    0.87 
   5   1  -5   25.38    0.52 
  -5  -1   5   23.72    0.53 
  -5  -1   5   25.31    0.47 
   4   1  -5    0.08    0.06 
  -4  -1   5    0.01    0.05 
  -4  -1   5    0.00    0.05 
   3   1  -5    0.89    0.11 
  -3  -1   5    1.04    0.11 
  -3  -1   5    1.05    0.09 
   2   1  -5    3.97    0.17 
  -2  -1   5    4.06    0.17 
  -2  -1   5    3.85    0.14 
   1   1  -5    4.45    0.14 
   1   1  -5    4.62    0.17 
  -1  -1   5    4.20    0.14 
  -1  -1   5    4.25    0.17 
   0  -1   5  168.36    1.51 
   0  -1   5  164.15    1.53 
   0  -1   5  165.58    1.51 
   0  -1   5  167.87    1.57 
   1  -1   5  427.64    3.60 
   1  -1   5  433.74    3.62 
   1  -1   5  440.33    3.54 
   1  -1   5  432.75    3.59 
  -2   1  -5    2.19    0.14 
  -2   1  -5    2.09    0.11 
   2  -1   5    1.99    0.10 
   2  -1   5    1.78    0.12 
  -3   1  -5   10.11    0.30 
  -3   1  -5    9.61    0.22 
   3  -1   5    9.93    0.22 
   3  -1   5    9.28    0.29 
  -4   1  -5    1.01    0.09 
  -4   1  -5    1.45    0.15 
   4  -1   5    1.00    0.13 
  -5   1  -5   10.98    0.37 
   5  -1   5   10.90    0.36 
  -6   1  -5    7.64    0.35 
   6  -1   5    7.18    0.33 
  -7   1  -5    0.85    0.18 
   7  -1   5    0.42    0.14 
  -8   1  -5    0.02    0.11 
   8  -1   5    0.10    0.13 
   9  -1   5    0.25    0.17 
   9   0  -5    1.02    0.21 
   8   0  -5   16.09    0.52 
  -8   0   5   15.30    0.51 
   7   0  -5    0.06    0.10 
  -7   0   5    0.11    0.10 
  -7   0   5    0.00    0.08 
   6   0  -5    5.44    0.28 
  -6   0   5    4.32    0.24 
  -6   0   5    5.10    0.26 
   5   0  -5    0.02    0.07 
  -5   0   5   -0.01    0.06 
  -5   0   5   -0.08    0.06 
   4   0  -5   26.34    0.51 
  -4   0   5   26.34    0.53 
  -4   0   5   27.44    0.49 
   3   0  -5    3.99    0.19 
  -3   0   5    3.88    0.17 
  -3   0   5    4.03    0.19 
   2   0  -5  145.48    1.42 
  -2   0   5  140.66    1.48 
  -2   0   5  145.28    1.41 
   1   0  -5   23.26    0.38 
  -1   0   5   23.64    0.40 
  -1   0   5   22.63    0.43 
   0   0  -5  147.84    1.36 
   0   0   5  148.43    1.34 
   0   0   5  146.98    1.47 
   0   0   5  146.28    1.44 
  -1   0  -5    5.68    0.20 
   1   0   5    5.88    0.19 
   1   0   5    5.67    0.20 
  -2   0  -5    6.61    0.21 
   2   0   5    6.25    0.21 
   2   0   5    6.52    0.23 
  -3   0  -5   38.13    0.56 
  -3   0  -5   38.53    0.63 
   3   0   5   37.90    0.61 
  -4   0  -5    6.53    0.27 
  -4   0  -5    6.34    0.22 
   4   0   5    6.66    0.27 
  -5   0  -5    2.84    0.21 
   5   0   5    2.75    0.20 
  -6   0  -5    0.06    0.09 
   6   0   5    0.10    0.08 
  -7   0  -5   -0.10    0.10 
   7   0   5    0.12    0.10 
  -8   0  -5    0.05    0.13 
   8   0   5    0.13    0.13 
   9  -1  -5    1.36    0.23 
   8  -1  -5    6.92    0.39 
  -8   1   5    6.61    0.37 
   7  -1  -5    0.92    0.17 
  -7   1   5    0.66    0.15 
  -7   1   5    0.91    0.17 
   6  -1  -5    1.83    0.19 
  -6   1   5    1.22    0.17 
  -6   1   5    1.34    0.17 
   5  -1  -5    4.89    0.25 
  -5   1   5    5.42    0.26 
  -5   1   5    5.52    0.26 
   4  -1  -5   21.35    0.47 
  -4   1   5   21.99    0.47 
  -4   1   5   22.41    0.49 
   3  -1  -5    0.33    0.08 
  -3   1   5    0.23    0.07 
  -3   1   5    0.15    0.06 
   2  -1  -5    6.04    0.21 
  -2   1   5    5.89    0.23 
  -2   1   5    6.07    0.22 
   1  -1  -5    1.38    0.11 
  -1   1   5    1.56    0.12 
  -1   1   5    1.48    0.12 
   0  -1  -5    0.11    0.06 
   0   1   5    0.21    0.06 
   0   1   5    0.12    0.04 
  -1  -1  -5   20.30    0.41 
   1   1   5   19.19    0.35 
   1   1   5   18.94    0.41 
  -2  -1  -5   21.20    0.43 
   2   1   5   20.54    0.44 
   2   1   5   20.63    0.41 
  -3  -1  -5    1.65    0.14 
   3   1   5    1.38    0.13 
   3   1   5    1.23    0.13 
  -4  -1  -5    0.32    0.08 
  -4  -1  -5    0.62    0.12 
   4   1   5    0.53    0.10 
  -5  -1  -5   17.91    0.42 
  -5  -1  -5   18.58    0.49 
   5   1   5   17.80    0.48 
  -6  -1  -5    0.19    0.11 
   6   1   5   -0.07    0.08 
  -7  -1  -5   12.00    0.47 
   7   1   5   12.66    0.48 
  -8  -1  -5    8.65    0.45 
   8   1   5    8.87    0.44 
  -9   2   5    0.22    0.16 
   8  -2  -5    4.75    0.33 
  -8   2   5    4.18    0.32 
   7  -2  -5    0.14    0.11 
  -7   2   5    0.11    0.10 
  -7   2   5    0.34    0.12 
   6  -2  -5    3.56    0.25 
  -6   2   5    2.98    0.23 
  -6   2   5    2.89    0.22 
   5  -2  -5   19.56    0.49 
  -5   2   5   19.54    0.50 
  -5   2   5   18.52    0.49 
   4  -2  -5    0.55    0.11 
  -4   2   5    0.52    0.11 
  -4   2   5    0.60    0.12 
   3  -2  -5   13.39    0.35 
  -3   2   5   12.61    0.37 
  -3   2   5   13.58    0.37 
   2  -2  -5    5.03    0.20 
  -2   2   5    5.03    0.22 
   1  -2  -5    1.23    0.10 
   1  -2  -5    1.08    0.12 
  -1   2   5    1.28    0.12 
   0  -2  -5   23.11    0.48 
   0   2   5   23.59    0.37 
   0   2   5   23.46    0.47 
  -1  -2  -5    1.43    0.14 
   1   2   5    1.55    0.12 
   1   2   5    1.58    0.13 
  -2  -2  -5   50.77    0.77 
   2   2   5   50.07    0.77 
   2   2   5   50.63    0.72 
  -3  -2  -5   18.11    0.44 
   3   2   5   19.26    0.44 
   3   2   5   18.84    0.46 
  -4  -2  -5  107.90    1.30 
   4   2   5  108.38    1.34 
   4   2   5  105.84    1.36 
  -5  -2  -5   17.43    0.50 
  -5  -2  -5   18.05    0.46 
   5   2   5   17.36    0.49 
  -6  -2  -5    2.95    0.25 
   6   2   5    2.47    0.24 
  -7  -2  -5    2.16    0.27 
   7   2   5    2.56    0.26 
  -8  -2  -5    1.47    0.24 
   8   2   5    1.50    0.24 
   8  -3  -5    1.34    0.23 
  -8   3   5    1.46    0.24 
   7  -3  -5   10.02    0.44 
  -7   3   5    9.48    0.43 
   6  -3  -5    3.49    0.26 
  -6   3   5    3.87    0.27 
  -6   3   5    3.85    0.26 
   5  -3  -5   18.00    0.49 
  -5   3   5   17.77    0.50 
  -5   3   5   17.97    0.52 
   4  -3  -5    5.13    0.27 
   4  -3  -5    5.32    0.26 
  -4   3   5    5.27    0.27 
   3  -3  -5    1.51    0.16 
   3  -3  -5    1.59    0.18 
  -3   3   5    1.41    0.15 
   2  -3  -5    8.72    0.27 
   2  -3  -5    8.37    0.31 
  -2   3   5    8.98    0.32 
   1  -3  -5   10.83    0.35 
   1  -3  -5   10.87    0.28 
  -1   3   5   10.81    0.34 
   0  -3  -5   77.02    1.06 
   0   3   5   75.29    1.03 
   0   3   5   76.42    0.86 
  -1  -3  -5   73.91    1.04 
   1   3   5   75.28    1.03 
   1   3   5   76.37    0.92 
  -2  -3  -5  245.74    2.46 
   2   3   5  247.53    2.35 
   2   3   5  245.80    2.45 
  -3  -3  -5   26.95    0.58 
   3   3   5   26.87    0.56 
   3   3   5   25.48    0.58 
  -4  -3  -5    2.05    0.19 
   4   3   5    1.62    0.18 
   4   3   5    1.99    0.19 
  -5  -3  -5   35.21    0.75 
  -5  -3  -5   35.56    0.72 
   5   3   5   34.28    0.74 
  -6  -3  -5   10.69    0.42 
  -6  -3  -5   10.31    0.40 
   6   3   5   10.72    0.43 
  -7  -3  -5    1.48    0.22 
   7   3   5    1.63    0.25 
  -8  -3  -5    0.57    0.19 
   7  -4  -5    5.96    0.36 
  -7   4   5    5.25    0.36 
   6  -4  -5    4.00    0.29 
  -6   4   5    4.11    0.30 
   5  -4  -5    2.60    0.23 
   5  -4  -5    2.11    0.22 
  -5   4   5    2.17    0.23 
   4  -4  -5   16.18    0.45 
   4  -4  -5   16.18    0.48 
  -4   4   5   16.32    0.50 
   3  -4  -5   16.44    0.42 
   3  -4  -5   16.79    0.47 
  -3   4   5   16.52    0.48 
   2  -4  -5   -0.03    0.07 
   2  -4  -5   -0.02    0.06 
  -2   4   5    0.04    0.07 
   1  -4  -5  149.90    1.74 
  -1   4   5  147.81    1.72 
   0  -4  -5   19.64    0.52 
   0   4   5   19.91    0.50 
  -1  -4  -5   65.98    1.03 
   1   4   5   66.08    1.00 
   1   4   5   67.14    0.89 
  -2  -4  -5    9.70    0.37 
   2   4   5   10.08    0.36 
   2   4   5    9.96    0.33 
  -3  -4  -5   10.34    0.39 
   3   4   5    9.81    0.38 
   3   4   5    9.86    0.35 
  -4  -4  -5   35.54    0.76 
   4   4   5   34.63    0.74 
   4   4   5   35.60    0.73 
  -5  -4  -5    1.67    0.22 
  -5  -4  -5    1.57    0.22 
   5   4   5    1.74    0.23 
  -6  -4  -5    0.48    0.16 
  -6  -4  -5    0.53    0.15 
   6   4   5    0.50    0.15 
  -7  -4  -5    1.94    0.26 
   7   4   5    1.53    0.25 
   6  -5  -5    9.41    0.42 
  -6   5   5    9.23    0.45 
   5  -5  -5    1.43    0.21 
  -5   5   5    1.80    0.24 
   4  -5  -5   10.65    0.39 
   4  -5  -5   10.56    0.41 
  -4   5   5   11.11    0.44 
   3  -5  -5   17.96    0.46 
   3  -5  -5   17.38    0.52 
  -3   5   5   17.79    0.54 
   2  -5  -5    0.15    0.09 
  -2   5   5    0.15    0.10 
   1  -5  -5    5.63    0.30 
  -1   5   5    4.72    0.28 
   0  -5  -5    3.59    0.26 
   0   5   5    3.94    0.25 
  -1  -5  -5    1.38    0.19 
   1   5   5    1.40    0.18 
  -2  -5  -5    6.32    0.33 
   2   5   5    6.63    0.32 
   2   5   5    6.80    0.29 
  -3  -5  -5    2.75    0.25 
   3   5   5    2.43    0.22 
   3   5   5    2.93    0.22 
  -4  -5  -5    0.38    0.14 
   4   5   5    0.49    0.13 
   4   5   5    0.64    0.15 
  -5  -5  -5    0.26    0.14 
   5   5   5    0.17    0.11 
  -6  -5  -5    1.66    0.24 
  -6  -5  -5    1.75    0.24 
   6   5   5    1.26    0.23 
   6  -6  -5    1.39    0.24 
   5  -6  -5    0.42    0.15 
  -5   6   5    0.17    0.13 
   4  -6  -5    4.94    0.33 
   4  -6  -5    6.07    0.34 
  -4   6   5    5.40    0.34 
   3  -6  -5    3.87    0.30 
  -3   6   5    3.98    0.29 
   2  -6  -5    0.18    0.12 
  -2   6   5    0.04    0.11 
   1  -6  -5    8.71    0.40 
  -1   6   5    8.91    0.40 
   0  -6  -5    0.07    0.10 
   0   6   5    0.12    0.09 
  -1  -6  -5    2.22    0.23 
   1   6   5    1.54    0.21 
  -2  -6  -5    0.05    0.11 
   2   6   5    0.02    0.09 
  -3  -6  -5    3.77    0.31 
   3   6   5    4.14    0.29 
  -4  -6  -5    0.30    0.14 
   4   6   5    0.26    0.13 
   4   6   5    0.08    0.11 
  -5  -6  -5    8.19    0.45 
   5   6   5    8.44    0.43 
   5   6   5    8.97    0.44 
   3  -7  -5    2.58    0.28 
  -3   7   5    2.63    0.28 
   2  -7  -5    1.36    0.22 
  -2   7   5    0.58    0.18 
   1  -7  -5    9.90    0.46 
  -1   7   5    9.67    0.46 
   0  -7  -5   22.10    0.66 
   0   7   5   21.37    0.64 
  -1  -7  -5    4.39    0.34 
   1   7   5    4.13    0.30 
  -2  -7  -5   11.20    0.51 
   2   7   5   12.13    0.49 
   3   7   5    7.56    0.41 
   4   7   5   -0.05    0.13 
  -3 -10   6    1.21    0.24 
   2  10  -6    0.43    0.17 
   1  10  -6    7.90    0.43 
  -1 -10   6    8.30    0.39 
   0  10  -6   -0.03    0.11 
   0 -10   6    0.16    0.11 
  -1  10  -6    0.04    0.13 
   1 -10   6    0.50    0.16 
  -2  10  -6    3.54    0.32 
   2 -10   6    3.39    0.30 
  -3  10  -6    1.24    0.22 
   4   9  -6   10.73    0.49 
  -4  -9   6   11.37    0.49 
   3   9  -6    0.99    0.20 
  -3  -9   6    1.62    0.23 
   2   9  -6    1.30    0.22 
  -2  -9   6    1.25    0.21 
  -2  -9   6    1.31    0.18 
   1   9  -6   10.88    0.46 
  -1  -9   6   10.39    0.40 
   0   9  -6    7.79    0.40 
   0  -9   6    7.08    0.34 
  -1   9  -6    0.06    0.11 
   1  -9   6    0.48    0.14 
  -2   9  -6    8.61    0.41 
   2  -9   6    8.37    0.39 
  -3   9  -6   24.77    0.69 
   3  -9   6   24.03    0.65 
  -4   9  -6    0.16    0.13 
   4  -9   6   -0.24    0.12 
  -5   9  -6    0.15    0.15 
   6   8  -6   36.21    0.87 
  -6  -8   6   35.06    0.91 
   5   8  -6    0.40    0.15 
  -5  -8   6   -0.01    0.12 
   4   8  -6   11.01    0.46 
  -4  -8   6   11.88    0.48 
   3   8  -6    0.06    0.11 
  -3  -8   6    0.13    0.11 
  -3  -8   6    0.18    0.11 
   2   8  -6    3.10    0.27 
  -2  -8   6    3.45    0.25 
  -2  -8   6    3.62    0.23 
   1   8  -6    6.50    0.35 
  -1  -8   6    6.10    0.30 
  -1  -8   6    6.12    0.30 
   0   8  -6    3.35    0.27 
   0  -8   6    2.91    0.22 
  -1   8  -6    3.74    0.28 
   1  -8   6    3.56    0.24 
  -2   8  -6    6.54    0.35 
   2  -8   6    6.35    0.32 
  -3   8  -6    0.14    0.11 
   3  -8   6    0.02    0.09 
  -4   8  -6    4.37    0.31 
   4  -8   6    4.12    0.29 
  -5   8  -6    1.66    0.24 
   5  -8   6    1.72    0.23 
  -6   8  -6    8.30    0.44 
   7   7  -6   50.49    1.02 
  -7  -7   6   50.44    1.12 
   6   7  -6    8.49    0.41 
  -6  -7   6    8.96    0.46 
   5   7  -6    1.38    0.21 
  -5  -7   6    1.31    0.20 
   4   7  -6    1.36    0.20 
  -4  -7   6    1.28    0.19 
   3   7  -6    2.27    0.22 
  -3  -7   6    1.92    0.19 
  -3  -7   6    1.98    0.21 
   2   7  -6    0.36    0.12 
  -2  -7   6    0.27    0.10 
  -2  -7   6    0.53    0.12 
   1   7  -6    0.89    0.16 
  -1  -7   6    1.00    0.15 
  -1  -7   6    0.87    0.14 
   0   7  -6   29.60    0.65 
   0  -7   6   29.10    0.57 
   0  -7   6   29.71    0.60 
  -1   7  -6   10.98    0.40 
   1  -7   6   10.05    0.35 
  -2   7  -6    1.14    0.17 
   2  -7   6    1.12    0.16 
  -3   7  -6   -0.08    0.08 
   3  -7   6    0.04    0.09 
  -4   7  -6    0.63    0.15 
  -4   7  -6    0.60    0.13 
   4  -7   6    0.48    0.12 
  -5   7  -6    9.99    0.41 
  -5   7  -6   11.71    0.46 
   5  -7   6   11.50    0.42 
  -6   7  -6    5.39    0.35 
  -6   7  -6    4.71    0.33 
   6  -7   6    4.88    0.31 
  -7   7  -6    5.89    0.39 
  -7   7  -6    4.81    0.37 
   7  -7   6    5.15    0.35 
   7   6  -6    0.08    0.14 
  -7  -6   6    0.20    0.14 
   6   6  -6   14.26    0.47 
   6   6  -6   14.58    0.48 
  -6  -6   6   13.19    0.51 
   5   6  -6    0.92    0.15 
   5   6  -6    1.27    0.19 
  -5  -6   6    1.03    0.18 
   4   6  -6    3.99    0.24 
   4   6  -6    3.93    0.26 
  -4  -6   6    4.33    0.27 
   3   6  -6    8.46    0.34 
  -3  -6   6    8.17    0.34 
  -3  -6   6    8.17    0.30 
   2   6  -6    0.14    0.09 
  -2  -6   6    0.17    0.08 
  -2  -6   6    0.38    0.10 
   1   6  -6    0.90    0.14 
  -1  -6   6    0.82    0.13 
  -1  -6   6    0.80    0.12 
   0   6  -6    0.43    0.11 
   0  -6   6    0.42    0.08 
   0  -6   6    0.40    0.09 
  -1   6  -6    0.57    0.13 
   1  -6   6    0.66    0.12 
  -2   6  -6   10.38    0.37 
   2  -6   6    9.68    0.33 
  -3   6  -6   42.16    0.78 
  -3   6  -6   41.64    0.71 
   3  -6   6   42.53    0.74 
  -4   6  -6    8.27    0.34 
  -4   6  -6    9.14    0.37 
   4  -6   6    8.84    0.34 
  -5   6  -6    0.12    0.11 
  -5   6  -6    0.13    0.11 
   5  -6   6    0.17    0.09 
  -6   6  -6    1.93    0.24 
  -6   6  -6    2.38    0.25 
   6  -6   6    2.15    0.23 
  -7   6  -6   -0.11    0.12 
  -7   6  -6   -0.01    0.14 
   7  -6   6    0.10    0.13 
  -8   6  -6    3.67    0.36 
  -8  -5   6    1.74    0.27 
   7   5  -6    0.01    0.11 
   7   5  -6    0.04    0.12 
  -7  -5   6   -0.04    0.11 
   6   5  -6    3.10    0.24 
   6   5  -6    3.33    0.24 
  -6  -5   6    3.71    0.28 
   5   5  -6    1.39    0.17 
   5   5  -6    1.27    0.18 
  -5  -5   6    1.27    0.18 
   4   5  -6    0.32    0.10 
   4   5  -6    0.18    0.09 
  -4  -5   6    0.40    0.11 
   3   5  -6   11.55    0.36 
  -3  -5   6   11.17    0.34 
  -3  -5   6   12.24    0.38 
   2   5  -6    2.39    0.18 
  -2  -5   6    2.35    0.16 
  -2  -5   6    2.82    0.18 
   1   5  -6   19.73    0.45 
  -1  -5   6   18.37    0.42 
  -1  -5   6   19.01    0.42 
   0   5  -6   -0.02    0.06 
   0  -5   6    0.12    0.06 
   0  -5   6    0.13    0.06 
  -1   5  -6    1.32    0.11 
  -1   5  -6    1.24    0.15 
   1  -5   6    1.40    0.13 
   1  -5   6    1.12    0.10 
  -2   5  -6    3.59    0.22 
  -2   5  -6    3.57    0.18 
   2  -5   6    3.57    0.20 
  -3   5  -6   22.69    0.49 
  -3   5  -6   23.74    0.55 
   3  -5   6   22.92    0.50 
  -4   5  -6    5.43    0.27 
   4  -5   6    5.17    0.25 
  -5   5  -6    6.01    0.31 
   5  -5   6    5.72    0.28 
   5  -5   6    5.80    0.31 
  -6   5  -6    1.32    0.21 
   6  -5   6    1.55    0.19 
   6  -5   6    1.08    0.18 
  -7   5  -6    1.30    0.23 
   7  -5   6    1.16    0.20 
   7  -5   6    1.69    0.22 
  -8   5  -6   17.85    0.66 
   8  -5   6   16.04    0.54 
   8  -5   6   17.31    0.60 
  -9  -4   6    0.32    0.17 
   8   4  -6   13.22    0.47 
  -8  -4   6   12.52    0.51 
   7   4  -6    0.00    0.10 
  -7  -4   6    0.19    0.12 
   6   4  -6   11.95    0.38 
   6   4  -6   11.62    0.39 
  -6  -4   6   12.15    0.45 
   5   4  -6   68.58    0.95 
   5   4  -6   67.18    0.97 
  -5  -4   6   68.20    1.07 
   4   4  -6    0.65    0.12 
   4   4  -6    0.93    0.14 
  -4  -4   6    1.09    0.15 
   3   4  -6   -0.02    0.07 
   3   4  -6    0.04    0.06 
  -3  -4   6   -0.01    0.05 
   2   4  -6    2.92    0.18 
  -2  -4   6    2.96    0.17 
  -2  -4   6    3.00    0.18 
   1   4  -6    2.84    0.17 
  -1  -4   6    3.33    0.17 
  -1  -4   6    3.26    0.17 
   0   4  -6   10.66    0.31 
   0  -4   6   11.26    0.28 
   0  -4   6   10.23    0.29 
  -1   4  -6   78.96    1.01 
  -1   4  -6   78.95    0.87 
   1  -4   6   79.18    0.96 
   1  -4   6   81.28    0.87 
  -2   4  -6   12.54    0.36 
  -2   4  -6   12.42    0.31 
   2  -4   6   12.27    0.32 
  -3   4  -6    3.91    0.21 
   3  -4   6    3.93    0.22 
   3  -4   6    4.02    0.20 
  -4   4  -6   49.29    0.81 
   4  -4   6   49.55    0.76 
   4  -4   6   48.90    0.82 
  -5   4  -6    3.91    0.25 
   5  -4   6    3.31    0.20 
   5  -4   6    3.46    0.24 
  -6   4  -6   22.08    0.61 
   6  -4   6   20.49    0.57 
   6  -4   6   21.55    0.52 
  -7   4  -6   14.03    0.55 
   7  -4   6   13.56    0.44 
   7  -4   6   15.76    0.52 
  -8   4  -6    0.04    0.15 
   8  -4   6    0.42    0.16 
   9   3  -6    2.13    0.27 
  -9  -3   6    2.11    0.28 
   8   3  -6    7.83    0.38 
  -8  -3   6    7.50    0.40 
   7   3  -6    6.54    0.32 
  -7  -3   6    6.04    0.35 
   6   3  -6    3.12    0.23 
  -6  -3   6    2.86    0.24 
   5   3  -6    1.67    0.15 
   5   3  -6    1.44    0.17 
  -5  -3   6    1.28    0.17 
   4   3  -6    0.91    0.12 
   4   3  -6    0.65    0.12 
  -4  -3   6    0.71    0.12 
   3   3  -6    1.59    0.14 
   3   3  -6    2.16    0.15 
  -3  -3   6    1.85    0.15 
   2   3  -6   19.77    0.39 
  -2  -3   6   20.16    0.43 
  -2  -3   6   19.74    0.41 
   1   3  -6    1.19    0.12 
  -1  -3   6    1.03    0.10 
  -1  -3   6    1.06    0.11 
   0   3  -6   16.84    0.36 
   0   3  -6   16.87    0.29 
   0  -3   6   16.50    0.35 
   0  -3   6   17.04    0.34 
  -1   3  -6   24.78    0.41 
   1  -3   6   24.47    0.40 
   1  -3   6   24.47    0.44 
  -2   3  -6   12.13    0.31 
   2  -3   6   11.84    0.33 
   2  -3   6   12.39    0.25 
   2  -3   6   12.13    0.30 
  -3   3  -6   13.22    0.36 
   3  -3   6   13.49    0.33 
   3  -3   6   13.18    0.37 
  -4   3  -6    0.00    0.08 
   4  -3   6    0.14    0.08 
   4  -3   6    0.05    0.06 
  -5   3  -6   66.06    1.03 
   5  -3   6   66.83    0.89 
   5  -3   6   67.64    1.02 
  -6   3  -6    5.58    0.32 
   6  -3   6    5.11    0.30 
   6  -3   6    5.35    0.25 
  -7   3  -6    2.43    0.27 
   7  -3   6    2.52    0.26 
  -8   3  -6   15.18    0.60 
   8  -3   6   15.26    0.56 
   9   2  -6    1.95    0.27 
  -9  -2   6    2.23    0.29 
   8   2  -6    5.51    0.34 
  -8  -2   6    5.92    0.35 
   7   2  -6    0.89    0.17 
  -7  -2   6    1.79    0.24 
   6   2  -6   39.25    0.74 
  -6  -2   6   39.74    0.78 
   5   2  -6   15.71    0.43 
  -5  -2   6   14.69    0.43 
   4   2  -6    9.58    0.25 
   4   2  -6    9.82    0.32 
  -4  -2   6    9.50    0.33 
   3   2  -6   11.90    0.33 
   3   2  -6   11.83    0.26 
  -3  -2   6   11.66    0.34 
  -3  -2   6   11.50    0.25 
   2   2  -6    4.47    0.17 
   2   2  -6    4.90    0.20 
  -2  -2   6    4.40    0.20 
  -2  -2   6    4.55    0.15 
   1   2  -6   35.59    0.51 
  -1  -2   6   36.00    0.54 
  -1  -2   6   35.39    0.48 
  -1  -2   6   35.92    0.56 
   0   2  -6   18.04    0.36 
   0  -2   6   17.91    0.36 
   0  -2   6   18.17    0.33 
   0  -2   6   17.90    0.35 
  -1   2  -6   15.85    0.33 
   1  -2   6   15.91    0.35 
   1  -2   6   16.48    0.33 
   1  -2   6   16.23    0.32 
  -2   2  -6    4.36    0.19 
  -2   2  -6    4.31    0.16 
   2  -2   6    4.39    0.17 
   2  -2   6    4.13    0.19 
  -3   2  -6    0.27    0.08 
   3  -2   6    0.43    0.10 
   3  -2   6    0.31    0.07 
  -4   2  -6   70.30    1.00 
   4  -2   6   70.54    0.99 
   4  -2   6   70.74    0.86 
  -5   2  -6    6.47    0.31 
   5  -2   6    6.44    0.30 
  -6   2  -6    0.25    0.12 
   6  -2   6    0.12    0.11 
  -7   2  -6    6.40    0.37 
   7  -2   6    7.12    0.38 
  -8   2  -6    2.15    0.29 
   8  -2   6    2.16    0.28 
   9   1  -6    0.07    0.14 
   8   1  -6   11.26    0.46 
  -8  -1   6   10.68    0.45 
   7   1  -6    0.12    0.12 
  -7  -1   6    0.04    0.09 
   6   1  -6    6.44    0.31 
  -6  -1   6    6.19    0.31 
   5   1  -6   42.37    0.74 
  -5  -1   6   43.78    0.67 
  -5  -1   6   43.44    0.78 
   4   1  -6   23.36    0.49 
  -4  -1   6   23.63    0.44 
  -4  -1   6   22.43    0.51 
   3   1  -6   14.24    0.36 
  -3  -1   6   13.35    0.36 
  -3  -1   6   13.71    0.31 
   2   1  -6   13.38    0.33 
  -2  -1   6   13.41    0.34 
  -2  -1   6   14.26    0.30 
   1   1  -6   25.10    0.38 
   1   1  -6   24.72    0.43 
  -1  -1   6   25.11    0.47 
  -1  -1   6   25.18    0.42 
   0  -1   6    1.20    0.11 
   0  -1   6    1.10    0.09 
   0  -1   6    1.05    0.09 
   0  -1   6    1.35    0.10 
   1  -1   6    1.82    0.12 
   1  -1   6    1.62    0.10 
   1  -1   6    1.94    0.13 
   1  -1   6    1.69    0.12 
  -2   1  -6   75.65    0.88 
   2  -1   6   73.89    0.94 
   2  -1   6   74.93    0.93 
   2  -1   6   75.68    0.82 
  -3   1  -6   23.33    0.41 
   3  -1   6   23.13    0.48 
  -4   1  -6    0.58    0.12 
   4  -1   6    0.35    0.10 
  -5   1  -6    1.72    0.19 
   5  -1   6    1.39    0.18 
  -6   1  -6    1.29    0.19 
   6  -1   6    1.22    0.18 
  -7   1  -6    3.40    0.29 
   7  -1   6    3.70    0.30 
  -8   1  -6    3.68    0.33 
   8  -1   6    3.10    0.32 
   9   0  -6    1.59    0.24 
   8   0  -6    2.54    0.27 
  -8   0   6    2.09    0.25 
   7   0  -6    5.04    0.32 
  -7   0   6    5.13    0.30 
  -7   0   6    5.79    0.31 
   6   0  -6    8.11    0.35 
  -6   0   6    8.17    0.32 
  -6   0   6    9.08    0.36 
   5   0  -6    8.10    0.32 
  -5   0   6    8.48    0.33 
  -5   0   6    9.06    0.31 
   4   0  -6    6.10    0.26 
  -4   0   6    5.74    0.26 
  -4   0   6    5.77    0.24 
   3   0  -6   14.09    0.36 
  -3   0   6   13.52    0.34 
  -3   0   6   14.21    0.38 
   2   0  -6    1.02    0.11 
  -2   0   6    1.03    0.12 
  -2   0   6    0.87    0.11 
   1   0  -6   23.94    0.42 
  -1   0   6   23.50    0.47 
  -1   0   6   24.34    0.45 
   0   0  -6   25.35    0.41 
   0   0   6   26.08    0.49 
   0   0   6   25.71    0.47 
   0   0   6   25.94    0.40 
  -1   0  -6    1.12    0.12 
   1   0   6    1.09    0.10 
   1   0   6    1.03    0.11 
  -2   0  -6   62.12    0.82 
   2   0   6   62.94    0.87 
   2   0   6   63.13    0.83 
  -3   0  -6    1.37    0.13 
  -3   0  -6    1.66    0.16 
   3   0   6    1.40    0.14 
  -4   0  -6    2.01    0.18 
  -4   0  -6    1.76    0.14 
   4   0   6    1.91    0.17 
  -5   0  -6   13.59    0.44 
   5   0   6   13.57    0.43 
  -6   0  -6    0.15    0.11 
   6   0   6    0.11    0.10 
  -7   0  -6    7.24    0.39 
   7   0   6    6.91    0.38 
  -8   0  -6    0.03    0.13 
   8   0   6   -0.12    0.12 
   8  -1  -6    7.18    0.39 
  -8   1   6    6.92    0.38 
   7  -1  -6    0.52    0.15 
  -7   1   6    0.61    0.15 
  -7   1   6    0.80    0.16 
   6  -1  -6    7.50    0.35 
  -6   1   6    7.33    0.33 
  -6   1   6    6.80    0.32 
   5  -1  -6   46.81    0.80 
  -5   1   6   46.70    0.83 
  -5   1   6   46.43    0.79 
   4  -1  -6    0.04    0.08 
  -4   1   6    0.09    0.07 
  -4   1   6    0.06    0.06 
   3  -1  -6    0.62    0.11 
  -3   1   6    0.75    0.12 
  -3   1   6    0.82    0.14 
   2  -1  -6   14.03    0.33 
  -2   1   6   13.64    0.36 
   1  -1  -6    0.19    0.07 
  -1   1   6    0.17    0.07 
  -1   1   6    0.24    0.07 
   0  -1  -6   14.39    0.38 
   0   1   6   13.94    0.36 
   0   1   6   14.21    0.29 
  -1  -1  -6   16.86    0.41 
   1   1   6   17.48    0.36 
   1   1   6   16.74    0.41 
  -2  -1  -6   11.92    0.34 
   2   1   6   12.01    0.36 
   2   1   6   11.82    0.32 
  -3  -1  -6    2.39    0.17 
   3   1   6    2.39    0.17 
   3   1   6    2.73    0.19 
  -4  -1  -6   -0.05    0.06 
  -4  -1  -6   -0.01    0.06 
   4   1   6   -0.05    0.06 
  -5  -1  -6    8.90    0.37 
   5   1   6    9.05    0.36 
  -6  -1  -6    4.61    0.30 
   6   1   6    4.58    0.30 
  -7  -1  -6   -0.15    0.09 
   7   1   6   -0.05    0.10 
  -8  -1  -6    1.77    0.26 
   8   1   6    1.84    0.27 
   8  -2  -6    2.85    0.30 
  -8   2   6    2.43    0.29 
   7  -2  -6    1.50    0.24 
  -7   2   6    1.49    0.22 
  -7   2   6    1.50    0.22 
   6  -2  -6    6.83    0.34 
  -6   2   6    6.71    0.33 
  -6   2   6    6.63    0.34 
   5  -2  -6    5.45    0.29 
  -5   2   6    4.95    0.28 
  -5   2   6    5.61    0.29 
   4  -2  -6   -0.12    0.07 
  -4   2   6   -0.05    0.07 
  -4   2   6    0.00    0.08 
   3  -2  -6   13.14    0.37 
  -3   2   6   12.57    0.38 
  -3   2   6   13.24    0.41 
   2  -2  -6    4.22    0.20 
   2  -2  -6    4.11    0.24 
  -2   2   6    4.35    0.23 
   1  -2  -6   39.29    0.70 
   1  -2  -6   39.78    0.58 
  -1   2   6   39.90    0.69 
   0  -2  -6   68.60    0.98 
   0   2   6   67.90    0.96 
  -1  -2  -6   88.66    1.16 
   1   2   6   86.66    1.14 
   1   2   6   89.59    1.02 
  -2  -2  -6   34.55    0.65 
   2   2   6   35.22    0.67 
   2   2   6   35.15    0.61 
  -3  -2  -6   17.24    0.45 
   3   2   6   17.02    0.44 
   3   2   6   17.15    0.47 
  -4  -2  -6    3.10    0.21 
   4   2   6    3.27    0.22 
   4   2   6    3.02    0.22 
  -5  -2  -6    0.21    0.10 
  -5  -2  -6    0.14    0.11 
   5   2   6    0.05    0.08 
  -6  -2  -6    4.36    0.30 
   6   2   6    4.28    0.29 
  -7  -2  -6    0.76    0.20 
   7   2   6    0.79    0.19 
  -8   3   6    4.76    0.36 
   7  -3  -6    6.30    0.37 
  -7   3   6    5.42    0.36 
   6  -3  -6    0.06    0.11 
  -6   3   6    0.16    0.11 
  -6   3   6    0.10    0.11 
   5  -3  -6    0.10    0.11 
  -5   3   6    0.11    0.10 
   4  -3  -6   42.52    0.81 
   4  -3  -6   42.37    0.76 
  -4   3   6   43.50    0.82 
   3  -3  -6    7.10    0.32 
   3  -3  -6    7.05    0.28 
  -3   3   6    6.73    0.31 
   2  -3  -6   97.66    1.31 
   2  -3  -6   98.57    1.15 
  -2   3   6   98.44    1.30 
   1  -3  -6    0.93    0.12 
   1  -3  -6    0.67    0.13 
  -1   3   6    0.96    0.15 
   0  -3  -6   92.32    1.25 
   0   3   6   91.04    1.22 
  -1  -3  -6    1.48    0.17 
   1   3   6    1.25    0.12 
   1   3   6    1.25    0.16 
  -2  -3  -6    8.75    0.35 
   2   3   6    7.87    0.33 
   2   3   6    8.54    0.30 
  -3  -3  -6    4.73    0.27 
   3   3   6    4.38    0.26 
   3   3   6    4.13    0.24 
  -4  -3  -6   19.08    0.52 
   4   3   6   18.26    0.50 
   4   3   6   18.73    0.54 
  -5  -3  -6   -0.05    0.09 
  -5  -3  -6    0.13    0.11 
   5   3   6   -0.04    0.09 
  -6  -3  -6   -0.07    0.10 
   6   3   6    0.13    0.13 
  -7  -3  -6    5.37    0.36 
   7   3   6    4.85    0.35 
   7  -4  -6    1.85    0.25 
  -7   4   6    1.64    0.26 
   6  -4  -6    2.91    0.27 
  -6   4   6    2.60    0.27 
   5  -4  -6    6.05    0.33 
   5  -4  -6    6.07    0.34 
  -5   4   6    6.16    0.35 
   4  -4  -6    2.44    0.24 
   4  -4  -6    2.44    0.23 
  -4   4   6    2.64    0.24 
   3  -4  -6   27.55    0.66 
   3  -4  -6   26.70    0.57 
  -3   4   6   28.39    0.67 
   2  -4  -6    7.90    0.35 
  -2   4   6    7.75    0.34 
   1  -4  -6    2.00    0.21 
  -1   4   6    2.42    0.21 
   0  -4  -6    0.09    0.08 
   0   4   6    0.34    0.11 
  -1  -4  -6    8.23    0.36 
   1   4   6    8.36    0.35 
  -2  -4  -6    1.85    0.20 
   2   4   6    2.24    0.19 
   2   4   6    1.65    0.21 
  -3  -4  -6    1.69    0.22 
   3   4   6    1.35    0.18 
   3   4   6    1.59    0.22 
  -4  -4  -6    0.30    0.12 
   4   4   6    0.56    0.14 
   4   4   6    0.39    0.13 
  -5  -4  -6    0.39    0.14 
  -5  -4  -6    0.24    0.12 
   5   4   6    0.24    0.13 
  -6  -4  -6    0.47    0.17 
  -6  -4  -6    0.85    0.18 
   6   4   6    1.14    0.21 
   6  -5  -6    0.79    0.19 
  -6   5   6    0.71    0.19 
   5  -5  -6    1.14    0.21 
   5  -5  -6    0.94    0.18 
  -5   5   6    0.98    0.22 
   4  -5  -6    1.98    0.22 
   4  -5  -6    1.92    0.24 
  -4   5   6    2.02    0.24 
   3  -5  -6    0.64    0.16 
  -3   5   6    0.49    0.14 
   2  -5  -6    4.17    0.29 
  -2   5   6    3.91    0.28 
   1  -5  -6    0.43    0.12 
  -1   5   6    0.61    0.15 
   0  -5  -6    0.33    0.13 
   0   5   6    0.30    0.12 
  -1  -5  -6    0.11    0.10 
   1   5   6    0.02    0.08 
  -2  -5  -6   10.10    0.43 
   2   5   6    9.88    0.41 
  -3  -5  -6    0.58    0.15 
   3   5   6    0.91    0.18 
  -4  -5  -6    3.87    0.31 
   4   5   6    4.14    0.29 
   4   5   6    3.74    0.30 
  -5  -5  -6    6.91    0.40 
   5   5   6    6.96    0.39 
   4  -6  -6    1.79    0.25 
  -4   6   6    1.72    0.25 
   3  -6  -6    0.60    0.17 
  -3   6   6    0.99    0.20 
   2  -6  -6    0.31    0.13 
  -2   6   6    0.28    0.13 
   1  -6  -6    3.79    0.30 
  -1   6   6    3.78    0.30 
   0  -6  -6   16.12    0.56 
   0   6   6   16.03    0.55 
  -1  -6  -6   22.81    0.67 
   1   6   6   21.15    0.64 
  -2  -6  -6   14.66    0.56 
   2   6   6   14.35    0.53 
  -3  -6  -6   31.40    0.83 
   3   6   6   30.63    0.79 
   4   6   6    1.34    0.23 
   3  -7  -6    3.80    0.34 
   2  -7  -6    0.49    0.19 
   1  -7  -6   27.89    0.78 
  -1   7   6   27.71    0.78 
   0  -7  -6    0.58    0.18 
   0   7   6    0.72    0.18 
   1   7   6   33.42    0.85 
  -3 -10   7    3.11    0.32 
  -2 -10   7    4.80    0.35 
   1  10  -7    1.30    0.24 
  -1 -10   7    0.76    0.19 
   0  10  -7    2.82    0.31 
   0 -10   7    2.08    0.26 
  -1  10  -7    2.40    0.29 
   1 -10   7    2.25    0.27 
  -2  10  -7    3.60    0.33 
   2 -10   7    3.82    0.32 
   4   9  -7   -0.04    0.14 
  -4  -9   7    0.18    0.14 
   3   9  -7   21.98    0.68 
  -3  -9   7   23.73    0.61 
  -3  -9   7   23.91    0.68 
   2   9  -7   10.36    0.46 
  -2  -9   7   10.54    0.41 
  -2  -9   7   10.26    0.43 
   1   9  -7    0.24    0.14 
  -1  -9   7    0.34    0.14 
   0   9  -7    3.28    0.29 
   0  -9   7    3.60    0.26 
  -1   9  -7    8.48    0.41 
   1  -9   7    8.25    0.38 
  -2   9  -7   -0.11    0.11 
   2  -9   7   -0.06    0.10 
  -3   9  -7   -0.10    0.12 
   3  -9   7    0.12    0.12 
  -4   9  -7   20.76    0.66 
   4  -9   7   19.93    0.63 
  -5   9  -7    6.03    0.46 
   6   8  -7    5.71    0.38 
   5   8  -7   15.53    0.56 
  -5  -8   7   15.40    0.58 
   4   8  -7    0.08    0.13 
  -4  -8   7    0.25    0.14 
   3   8  -7    2.58    0.26 
  -3  -8   7    2.29    0.22 
  -3  -8   7    2.07    0.23 
   2   8  -7    1.97    0.24 
  -2  -8   7    2.13    0.22 
  -2  -8   7    1.93    0.21 
   1   8  -7    2.00    0.24 
  -1  -8   7    2.29    0.23 
  -1  -8   7    1.98    0.22 
   0   8  -7    6.47    0.34 
   0  -8   7    5.78    0.30 
  -1   8  -7    0.64    0.16 
   1  -8   7    0.30    0.12 
  -2   8  -7   19.65    0.59 
   2  -8   7   19.34    0.54 
  -3   8  -7    2.68    0.27 
   3  -8   7    2.10    0.24 
  -4   8  -7   42.33    0.91 
   4  -8   7   42.03    0.86 
  -5   8  -7    6.90    0.40 
   5  -8   7    6.10    0.37 
  -6   8  -7    0.85    0.21 
   7   7  -7   -0.01    0.14 
   6   7  -7   12.28    0.49 
  -6  -7   7   11.76    0.51 
   5   7  -7    8.21    0.39 
   5   7  -7    8.24    0.36 
  -5  -7   7    8.45    0.42 
   4   7  -7    3.99    0.27 
   4   7  -7    3.87    0.28 
  -4  -7   7    3.43    0.27 
   3   7  -7   10.98    0.42 
  -3  -7   7   11.95    0.40 
  -3  -7   7   12.29    0.44 
   2   7  -7    0.33    0.12 
  -2  -7   7    0.53    0.13 
  -2  -7   7    0.55    0.13 
   1   7  -7    3.91    0.27 
  -1  -7   7    3.91    0.24 
  -1  -7   7    4.09    0.24 
   0   7  -7    5.55    0.31 
   0  -7   7    5.56    0.27 
  -1   7  -7   49.48    0.89 
   1  -7   7   48.93    0.83 
  -2   7  -7   60.20    1.01 
   2  -7   7   61.31    0.97 
  -3   7  -7    0.22    0.13 
   3  -7   7    0.19    0.11 
  -4   7  -7    0.30    0.13 
   4  -7   7    0.20    0.11 
  -5   7  -7    0.74    0.17 
  -5   7  -7    0.53    0.16 
   5  -7   7    0.55    0.15 
  -6   7  -7    0.06    0.12 
  -6   7  -7    0.02    0.12 
   6  -7   7    0.02    0.10 
  -7   7  -7    1.01    0.24 
  -7   7  -7    0.92    0.23 
  -7  -6   7    1.63    0.24 
   6   6  -7   -0.07    0.10 
   6   6  -7    0.16    0.10 
  -6  -6   7   -0.11    0.11 
   5   6  -7   15.75    0.49 
   5   6  -7   16.05    0.47 
  -5  -6   7   15.62    0.53 
   4   6  -7    2.07    0.22 
   4   6  -7    2.29    0.21 
  -4  -6   7    2.05    0.22 
   3   6  -7    4.02    0.25 
  -3  -6   7    4.45    0.25 
  -3  -6   7    4.30    0.26 
   2   6  -7    0.04    0.08 
  -2  -6   7    0.13    0.08 
  -2  -6   7    0.27    0.09 
   1   6  -7   13.82    0.42 
  -1  -6   7   14.15    0.40 
  -1  -6   7   13.78    0.39 
   0   6  -7    0.34    0.11 
   0  -6   7    0.33    0.10 
   0  -6   7    0.25    0.08 
  -1   6  -7    3.07    0.23 
   1  -6   7    3.10    0.20 
  -2   6  -7    0.43    0.13 
   2  -6   7    0.41    0.11 
  -3   6  -7    3.98    0.26 
  -3   6  -7    3.86    0.25 
   3  -6   7    4.15    0.24 
  -4   6  -7   -0.01    0.09 
  -4   6  -7   -0.04    0.09 
   4  -6   7    0.00    0.08 
  -5   6  -7    7.31    0.37 
  -5   6  -7    7.26    0.37 
   5  -6   7    7.32    0.34 
  -6   6  -7   -0.05    0.11 
  -6   6  -7    0.09    0.13 
   6  -6   7    0.26    0.13 
  -7   6  -7    0.16    0.16 
  -7   6  -7    0.13    0.16 
   7  -6   7    0.14    0.12 
  -8  -5   7    0.46    0.18 
   7   5  -7    1.09    0.19 
  -7  -5   7    1.09    0.21 
   6   5  -7    5.63    0.31 
   6   5  -7    5.15    0.31 
  -6  -5   7    4.57    0.31 
   5   5  -7    0.43    0.13 
   5   5  -7    0.21    0.10 
  -5  -5   7    0.28    0.11 
   4   5  -7    6.33    0.29 
   4   5  -7    5.88    0.28 
  -4  -5   7    5.98    0.30 
   3   5  -7   10.47    0.35 
  -3  -5   7    9.88    0.33 
  -3  -5   7    9.91    0.36 
   2   5  -7   -0.05    0.07 
  -2  -5   7    0.14    0.08 
  -2  -5   7    0.10    0.07 
   1   5  -7    4.05    0.23 
  -1  -5   7    4.42    0.22 
  -1  -5   7    4.28    0.21 
   0   5  -7    1.06    0.15 
   0  -5   7    0.92    0.13 
   0  -5   7    0.89    0.11 
  -1   5  -7   20.53    0.50 
   1  -5   7   19.88    0.45 
  -2   5  -7    1.63    0.18 
  -2   5  -7    1.69    0.14 
   2  -5   7    1.81    0.16 
  -3   5  -7    7.26    0.32 
  -3   5  -7    7.41    0.29 
   3  -5   7    7.01    0.29 
  -4   5  -7    7.35    0.32 
   4  -5   7    7.91    0.31 
   4  -5   7    7.40    0.35 
  -5   5  -7    6.92    0.34 
   5  -5   7    7.42    0.31 
   5  -5   7    7.04    0.35 
  -6   5  -7   18.56    0.59 
   6  -5   7   17.92    0.51 
   6  -5   7   18.57    0.57 
  -7   5  -7    2.80    0.30 
   7  -5   7    2.26    0.29 
   7  -5   7    2.72    0.24 
   8   4  -7    0.28    0.16 
  -8  -4   7    0.28    0.15 
   7   4  -7    4.14    0.29 
  -7  -4   7    3.99    0.31 
   6   4  -7   12.45    0.42 
  -6  -4   7   12.26    0.47 
   5   4  -7   13.63    0.39 
   5   4  -7   13.56    0.42 
  -5  -4   7   13.78    0.46 
   4   4  -7    5.24    0.26 
   4   4  -7    4.79    0.23 
  -4  -4   7    4.83    0.27 
   3   4  -7   26.07    0.51 
   3   4  -7   25.87    0.54 
  -3  -4   7   25.73    0.56 
   2   4  -7   13.66    0.36 
  -2  -4   7   13.10    0.36 
  -2  -4   7   13.06    0.37 
   1   4  -7    3.53    0.20 
  -1  -4   7    3.57    0.19 
  -1  -4   7    3.38    0.19 
   0   4  -7    0.06    0.05 
   0   4  -7    0.04    0.06 
   0  -4   7    0.06    0.05 
   0  -4   7    0.00    0.06 
  -1   4  -7    7.75    0.23 
  -1   4  -7    7.12    0.28 
   1  -4   7    7.88    0.27 
   1  -4   7    7.77    0.23 
  -2   4  -7   -0.02    0.06 
  -2   4  -7   -0.01    0.07 
   2  -4   7   -0.01    0.05 
  -3   4  -7   49.62    0.77 
   3  -4   7   49.56    0.82 
   3  -4   7   49.68    0.76 
  -4   4  -7   25.71    0.57 
   4  -4   7   26.00    0.53 
   4  -4   7   26.12    0.60 
  -5   4  -7   49.58    0.90 
   5  -4   7   49.77    0.90 
   5  -4   7   51.52    0.81 
  -6   4  -7   -0.06    0.10 
   6  -4   7    0.02    0.08 
   6  -4   7   -0.05    0.10 
  -7   4  -7   33.02    0.84 
   7  -4   7   33.77    0.80 
  -8   4  -7    4.39    0.45 
   8  -4   7    4.05    0.35 
   9   3  -7    3.29    0.34 
   8   3  -7   11.24    0.46 
  -8  -3   7   11.04    0.49 
   7   3  -7    0.12    0.12 
  -7  -3   7    0.22    0.11 
   6   3  -7    4.62    0.28 
  -6  -3   7    5.02    0.30 
   5   3  -7    0.64    0.14 
  -5  -3   7    0.67    0.14 
   4   3  -7    3.52    0.19 
   4   3  -7    3.18    0.21 
  -4  -3   7    3.17    0.21 
   3   3  -7    1.22    0.13 
   3   3  -7    1.10    0.14 
  -3  -3   7    1.11    0.14 
   2   3  -7   25.62    0.46 
   2   3  -7   24.31    0.49 
  -2  -3   7   24.65    0.51 
   1   3  -7    4.70    0.20 
  -1  -3   7    4.86    0.16 
  -1  -3   7    4.70    0.21 
  -1  -3   7    4.96    0.21 
   0   3  -7    0.19    0.07 
   0   3  -7    0.20    0.06 
   0  -3   7    0.09    0.06 
   0  -3   7    0.19    0.06 
  -1   3  -7    6.64    0.22 
   1  -3   7    6.18    0.21 
   1  -3   7    6.66    0.23 
  -2   3  -7   37.66    0.61 
   2  -3   7   39.01    0.60 
   2  -3   7   37.58    0.65 
  -3   3  -7  128.50    1.47 
   3  -3   7  131.89    1.51 
   3  -3   7  129.32    1.38 
  -4   3  -7    1.62    0.18 
   4  -3   7    1.39    0.14 
   4  -3   7    1.15    0.17 
  -5   3  -7    0.32    0.12 
   5  -3   7    0.51    0.11 
   5  -3   7    0.29    0.12 
  -6   3  -7   16.19    0.53 
   6  -3   7   16.32    0.52 
  -7   3  -7    4.73    0.35 
   7  -3   7    4.39    0.33 
  -8   3  -7    8.73    0.48 
   8  -3   7    8.77    0.46 
  -9  -2   7    0.09    0.15 
   8   2  -7    2.51    0.29 
  -8  -2   7    1.89    0.25 
   7   2  -7    2.20    0.25 
  -7  -2   7    1.68    0.23 
   6   2  -7    0.19    0.11 
  -6  -2   7    0.13    0.11 
   5   2  -7   20.53    0.51 
  -5  -2   7   20.02    0.54 
   4   2  -7   54.66    0.85 
  -4  -2   7   55.62    0.90 
   3   2  -7   53.44    0.80 
  -3  -2   7   51.89    0.68 
  -3  -2   7   51.22    0.82 
   2   2  -7    8.90    0.24 
   2   2  -7    9.03    0.29 
  -2  -2   7    9.34    0.30 
  -2  -2   7    9.38    0.24 
   1   2  -7    2.53    0.15 
  -1  -2   7    2.84    0.14 
  -1  -2   7    2.78    0.16 
   0  -2   7   11.33    0.31 
   0  -2   7   10.66    0.28 
   0  -2   7   11.11    0.28 
   1  -2   7   24.10    0.43 
   1  -2   7   23.90    0.44 
   1  -2   7   24.05    0.45 
   1  -2   7   24.32    0.46 
  -2   2  -7   12.66    0.31 
  -2   2  -7   12.40    0.34 
   2  -2   7   13.31    0.31 
   2  -2   7   12.55    0.35 
  -3   2  -7    9.04    0.32 
   3  -2   7    9.28    0.26 
   3  -2   7    9.49    0.33 
  -4   2  -7    5.37    0.28 
   4  -2   7    6.05    0.23 
   4  -2   7    5.62    0.28 
  -5   2  -7    0.42    0.14 
   5  -2   7    0.41    0.12 
  -6   2  -7    0.23    0.12 
   6  -2   7    0.30    0.12 
  -7   2  -7   -0.04    0.10 
   7  -2   7    0.05    0.13 
  -8   2  -7    0.17    0.17 
   8  -2   7    0.34    0.17 
  -9  -1   7    4.13    0.35 
   8   1  -7    0.50    0.17 
  -8  -1   7    0.14    0.13 
   7   1  -7    0.07    0.11 
  -7  -1   7   -0.06    0.08 
   6   1  -7   12.20    0.43 
  -6  -1   7   12.75    0.45 
   5   1  -7   15.75    0.45 
  -5  -1   7   15.10    0.47 
   4   1  -7   20.62    0.49 
  -4  -1   7   21.23    0.52 
  -4  -1   7   20.87    0.43 
   3   1  -7    3.64    0.21 
  -3  -1   7    3.45    0.20 
  -3  -1   7    3.55    0.18 
   2   1  -7   39.44    0.63 
  -2  -1   7   37.33    0.67 
  -2  -1   7   39.71    0.59 
   1   1  -7    1.67    0.14 
   1   1  -7    1.62    0.12 
  -1  -1   7    1.50    0.13 
  -1  -1   7    1.78    0.13 
   0   1  -7    4.67    0.19 
   0  -1   7    4.63    0.18 
   0  -1   7    4.56    0.21 
   0  -1   7    4.48    0.19 
   1  -1   7   32.84    0.50 
   1  -1   7   33.03    0.54 
   1  -1   7   34.14    0.58 
  -2   1  -7    4.08    0.19 
   2  -1   7    4.76    0.22 
   2  -1   7    4.70    0.21 
  -3   1  -7    0.83    0.13 
  -3   1  -7    0.77    0.11 
   3  -1   7    0.64    0.11 
  -4   1  -7    5.03    0.27 
   4  -1   7    5.69    0.27 
  -5   1  -7    1.64    0.21 
   5  -1   7    1.59    0.21 
  -6   1  -7    1.83    0.24 
   6  -1   7    1.73    0.23 
  -7   1  -7    1.38    0.23 
   7  -1   7    1.68    0.26 
  -8   1  -7    6.25    0.42 
   8  -1   7    5.32    0.39 
   8   0  -7    5.02    0.34 
  -8   0   7    4.61    0.34 
   7   0  -7    0.41    0.16 
  -7   0   7    0.54    0.16 
   6   0  -7   41.11    0.81 
  -6   0   7   40.14    0.75 
  -6   0   7   40.65    0.83 
   5   0  -7    2.52    0.22 
  -5   0   7    2.52    0.19 
  -5   0   7    2.44    0.21 
   4   0  -7    0.82    0.13 
  -4   0   7    0.54    0.12 
  -4   0   7    0.80    0.14 
   3   0  -7   37.71    0.65 
  -3   0   7   37.38    0.70 
  -3   0   7   37.97    0.64 
   2   0  -7   18.73    0.41 
  -2   0   7   18.77    0.42 
   1   0  -7    0.32    0.08 
  -1   0   7    0.36    0.08 
  -1   0   7    0.22    0.08 
   0   0  -7    0.10    0.05 
   0   0   7    0.07    0.05 
   0   0   7    0.08    0.05 
   0   0   7    0.04    0.06 
  -1   0  -7   13.79    0.37 
   1   0   7   14.01    0.33 
   1   0   7   13.55    0.37 
  -2   0  -7   19.30    0.44 
   2   0   7   19.49    0.43 
   2   0   7   18.94    0.46 
  -3   0  -7    0.68    0.11 
   3   0   7    0.81    0.14 
   3   0   7    0.52    0.11 
  -4   0  -7   27.97    0.55 
  -4   0  -7   28.18    0.64 
   4   0   7   28.32    0.61 
  -5   0  -7   24.71    0.63 
   5   0   7   24.98    0.61 
  -6   0  -7    4.64    0.31 
   6   0   7    5.23    0.32 
  -7   0  -7   -0.01    0.12 
   7   0   7    0.14    0.11 
   8  -1  -7    0.27    0.16 
  -8   1   7    0.20    0.13 
   7  -1  -7    0.17    0.12 
  -7   1   7   -0.09    0.09 
  -7   1   7    0.01    0.09 
   6  -1  -7    1.11    0.19 
  -6   1   7    1.38    0.19 
  -6   1   7    1.74    0.21 
   5  -1  -7    5.77    0.30 
  -5   1   7    5.66    0.29 
  -5   1   7    5.79    0.31 
   4  -1  -7   35.77    0.67 
  -4   1   7   36.74    0.74 
  -4   1   7   37.91    0.70 
   3  -1  -7    9.82    0.32 
  -3   1   7    9.21    0.35 
  -3   1   7    9.47    0.33 
   2  -1  -7    0.35    0.09 
  -2   1   7    0.48    0.10 
  -2   1   7    0.44    0.11 
   1  -1  -7    1.03    0.12 
   1  -1  -7    1.08    0.15 
  -1   1   7    1.14    0.14 
   0  -1  -7    0.38    0.10 
   0   1   7    0.37    0.10 
  -1  -1  -7    1.31    0.15 
   1   1   7    1.18    0.15 
   1   1   7    1.03    0.11 
  -2  -1  -7   11.70    0.36 
   2   1   7   10.97    0.33 
   2   1   7   10.96    0.37 
  -3  -1  -7    4.84    0.25 
   3   1   7    4.88    0.24 
   3   1   7    4.55    0.25 
  -4  -1  -7    8.55    0.36 
  -4  -1  -7    8.49    0.32 
   4   1   7    8.84    0.34 
  -5  -1  -7    0.05    0.11 
   5   1   7    0.18    0.10 
  -6  -1  -7    0.60    0.16 
   6   1   7    0.69    0.16 
  -7  -1  -7    0.68    0.19 
   7   1   7    1.05    0.21 
  -8   2   7    7.58    0.42 
   7  -2  -7    1.85    0.26 
  -7   2   7    2.36    0.28 
  -7   2   7    2.56    0.26 
   6  -2  -7   12.71    0.47 
  -6   2   7   12.56    0.47 
  -6   2   7   12.18    0.46 
   5  -2  -7   15.88    0.48 
  -5   2   7   16.50    0.51 
  -5   2   7   16.47    0.52 
   4  -2  -7    2.19    0.21 
  -4   2   7    2.45    0.21 
  -4   2   7    2.22    0.21 
   3  -2  -7    0.32    0.10 
  -3   2   7    0.12    0.09 
  -3   2   7    0.39    0.10 
   2  -2  -7   57.90    0.82 
   2  -2  -7   58.16    0.96 
  -2   2   7   57.67    0.92 
   1  -2  -7    0.68    0.13 
   1  -2  -7    0.76    0.11 
  -1   2   7    0.60    0.12 
   0  -2  -7    4.29    0.25 
   0   2   7    3.81    0.23 
  -1  -2  -7    2.31    0.20 
   1   2   7    1.83    0.18 
  -2  -2  -7   55.37    0.91 
   2   2   7   54.97    0.92 
   2   2   7   55.75    0.83 
  -3  -2  -7   40.39    0.77 
   3   2   7   41.83    0.74 
   3   2   7   40.60    0.79 
  -4  -2  -7   -0.02    0.08 
   4   2   7   -0.05    0.07 
   4   2   7    0.13    0.09 
  -5  -2  -7    1.16    0.18 
  -5  -2  -7    1.20    0.20 
   5   2   7    1.24    0.19 
  -6  -2  -7    0.21    0.12 
   6   2   7    0.09    0.11 
  -7  -2  -7    0.63    0.18 
   7   2   7    0.67    0.19 
   7  -3  -7    8.81    0.45 
  -7   3   7    9.18    0.45 
   6  -3  -7    2.53    0.27 
  -6   3   7    2.42    0.26 
   5  -3  -7   25.32    0.66 
   5  -3  -7   25.11    0.63 
  -5   3   7   23.76    0.65 
   4  -3  -7   82.71    1.17 
   4  -3  -7   82.89    1.27 
  -4   3   7   82.01    1.25 
   3  -3  -7   11.54    0.43 
   3  -3  -7   10.74    0.36 
  -3   3   7   10.82    0.41 
   2  -3  -7    1.78    0.20 
   2  -3  -7    1.95    0.17 
  -2   3   7    1.85    0.20 
   1  -3  -7   28.96    0.67 
  -1   3   7   29.13    0.66 
   0  -3  -7   57.38    0.98 
   0   3   7   57.39    0.96 
  -1  -3  -7    8.11    0.35 
   1   3   7    7.71    0.34 
  -2  -3  -7    9.98    0.40 
   2   3   7   10.55    0.40 
  -3  -3  -7    3.73    0.26 
   3   3   7    3.53    0.26 
   3   3   7    3.59    0.24 
  -4  -3  -7    0.54    0.14 
   4   3   7    0.46    0.14 
   4   3   7    0.42    0.13 
  -5  -3  -7    0.63    0.15 
  -5  -3  -7    0.54    0.14 
   5   3   7    0.77    0.17 
  -6  -3  -7    0.45    0.15 
   6   3   7    0.50    0.15 
   6  -4  -7    0.83    0.20 
  -6   4   7    0.73    0.20 
   5  -4  -7   27.78    0.68 
   5  -4  -7   28.03    0.73 
  -5   4   7   28.41    0.75 
   4  -4  -7    2.29    0.25 
   4  -4  -7    2.11    0.23 
  -4   4   7    1.99    0.24 
   3  -4  -7    0.67    0.16 
  -3   4   7    0.90    0.17 
   2  -4  -7   20.14    0.59 
  -2   4   7   21.16    0.60 
   1  -4  -7    1.38    0.22 
  -1   4   7    1.34    0.20 
   0  -4  -7    2.26    0.23 
   0   4   7    2.53    0.23 
  -1  -4  -7    0.09    0.10 
   1   4   7    0.31    0.11 
  -2  -4  -7    7.02    0.36 
   2   4   7    7.18    0.35 
  -3  -4  -7    0.05    0.10 
   3   4   7    0.04    0.09 
  -4  -4  -7    2.95    0.27 
   4   4   7    2.83    0.27 
   4   4   7    2.64    0.25 
  -5  -4  -7    2.90    0.28 
  -5  -4  -7    2.51    0.28 
   5   4   7    2.51    0.28 
   5  -5  -7    0.34    0.14 
   5  -5  -7    0.07    0.14 
  -5   5   7    0.31    0.14 
   4  -5  -7    5.65    0.36 
  -4   5   7    5.47    0.36 
   3  -5  -7    9.12    0.44 
  -3   5   7    9.72    0.44 
   2  -5  -7    3.89    0.30 
  -2   5   7    3.59    0.29 
   1  -5  -7    0.49    0.15 
  -1   5   7    0.24    0.13 
   0  -5  -7    1.03    0.20 
   0   5   7    1.03    0.19 
  -1  -5  -7    1.95    0.25 
   1   5   7    1.57    0.22 
  -2  -5  -7   11.43    0.49 
   2   5   7   12.87    0.49 
  -3  -5  -7    7.21    0.40 
   3   5   7    6.35    0.38 
  -4  -5  -7    0.00    0.13 
   4   5   7   -0.19    0.10 
   5   5   7    0.84    0.20 
   4  -6  -7   -0.22    0.12 
   3  -6  -7    1.11    0.23 
   2  -6  -7    4.78    0.35 
  -2   6   7    4.72    0.36 
   1  -6  -7    2.21    0.29 
  -1   6   7    2.24    0.28 
   0  -6  -7    9.37    0.46 
   0   6   7   10.01    0.46 
  -1  -6  -7    0.62    0.18 
   1   6   7    0.21    0.14 
   2   6   7    0.26    0.13 
  -2 -10   8    0.11    0.12 
  -1 -10   8    3.85    0.32 
   0  10  -8    2.16    0.31 
   0 -10   8    2.47    0.28 
   1 -10   8    0.54    0.17 
   4   9  -8    0.36    0.17 
  -4  -9   8    0.14    0.14 
   3   9  -8    0.14    0.13 
  -3  -9   8   -0.02    0.12 
  -3  -9   8    0.04    0.11 
   2   9  -8    4.34    0.35 
  -2  -9   8    4.85    0.31 
   1   9  -8    2.40    0.30 
  -1  -9   8    2.46    0.27 
   0   9  -8    4.41    0.34 
   0  -9   8    5.28    0.33 
  -1   9  -8    4.58    0.35 
   1  -9   8    4.58    0.31 
  -2   9  -8    2.24    0.28 
   2  -9   8    2.86    0.28 
  -3   9  -8    2.47    0.30 
   3  -9   8    1.71    0.25 
  -4   9  -8    4.43    0.36 
   6   8  -8    2.96    0.33 
   5   8  -8    0.59    0.17 
   5   8  -8    0.26    0.16 
  -5  -8   8    0.23    0.14 
   4   8  -8    0.07    0.12 
   4   8  -8   -0.03    0.13 
  -4  -8   8    0.03    0.11 
   3   8  -8    1.54    0.23 
  -3  -8   8    1.34    0.19 
  -3  -8   8    1.55    0.23 
   2   8  -8    0.55    0.16 
  -2  -8   8    0.82    0.16 
  -2  -8   8    0.76    0.16 
   1   8  -8    7.72    0.39 
  -1  -8   8    8.27    0.37 
   0   8  -8    9.13    0.42 
   0  -8   8    9.15    0.38 
  -1   8  -8    5.44    0.34 
   1  -8   8    5.57    0.31 
  -2   8  -8    7.30    0.39 
   2  -8   8    7.90    0.37 
  -3   8  -8    2.88    0.28 
   3  -8   8    2.48    0.25 
  -4   8  -8    0.46    0.16 
   4  -8   8    0.17    0.14 
  -5   8  -8    8.20    0.45 
   5  -8   8    7.47    0.40 
   6   7  -8    0.04    0.14 
   6   7  -8    0.11    0.14 
  -6  -7   8    0.07    0.12 
   5   7  -8    4.42    0.30 
   5   7  -8    4.32    0.32 
  -5  -7   8    4.89    0.34 
   4   7  -8    7.81    0.36 
   4   7  -8    8.45    0.39 
  -4  -7   8    7.96    0.39 
   3   7  -8    0.16    0.12 
  -3  -7   8    0.25    0.12 
  -3  -7   8    0.13    0.10 
   2   7  -8    8.82    0.39 
  -2  -7   8    9.41    0.37 
  -2  -7   8    9.77    0.38 
   1   7  -8   25.52    0.62 
  -1  -7   8   25.66    0.58 
  -1  -7   8   25.92    0.60 
   0   7  -8   32.28    0.73 
   0  -7   8   32.82    0.68 
  -1   7  -8    7.49    0.36 
   1  -7   8    7.43    0.33 
  -2   7  -8    3.33    0.27 
   2  -7   8    3.44    0.24 
  -3   7  -8    1.64    0.23 
   3  -7   8    1.58    0.21 
  -4   7  -8   24.23    0.67 
   4  -7   8   24.07    0.62 
  -5   7  -8    0.75    0.19 
   5  -7   8    0.79    0.17 
  -6   7  -8    0.30    0.17 
   6  -7   8    0.43    0.15 
   7   6  -8    3.93    0.31 
  -7  -6   8    4.05    0.35 
   6   6  -8   -0.04    0.09 
  -6  -6   8    0.05    0.11 
   5   6  -8    9.52    0.39 
   5   6  -8    8.67    0.37 
  -5  -6   8    8.69    0.42 
   4   6  -8    0.35    0.12 
   4   6  -8    0.24    0.12 
  -4  -6   8    0.28    0.11 
   3   6  -8   22.30    0.55 
  -3  -6   8   21.03    0.54 
  -3  -6   8   22.62    0.58 
   2   6  -8    0.02    0.09 
  -2  -6   8    0.23    0.10 
  -2  -6   8    0.11    0.09 
   1   6  -8   25.11    0.59 
  -1  -6   8   24.44    0.55 
  -1  -6   8   25.37    0.55 
   0   6  -8   -0.17    0.07 
   0  -6   8    0.11    0.08 
  -1   6  -8    2.68    0.23 
   1  -6   8    2.72    0.21 
  -2   6  -8    2.03    0.22 
   2  -6   8    2.37    0.20 
  -3   6  -8    0.78    0.16 
   3  -6   8    0.57    0.13 
  -4   6  -8    9.07    0.40 
  -4   6  -8    9.20    0.41 
   4  -6   8   10.14    0.38 
  -5   6  -8    4.30    0.29 
  -5   6  -8    3.37    0.29 
   5  -6   8    3.18    0.26 
  -6   6  -8    2.54    0.28 
  -6   6  -8    2.20    0.28 
   6  -6   8    1.62    0.21 
  -7   6  -8    0.46    0.21 
   7  -6   8    0.40    0.16 
   8   5  -8    0.07    0.14 
   7   5  -8    2.54    0.27 
  -7  -5   8    2.71    0.30 
   6   5  -8    0.46    0.15 
  -6  -5   8    0.26    0.13 
   5   5  -8    0.42    0.13 
  -5  -5   8    0.45    0.16 
   4   5  -8    2.91    0.23 
   4   5  -8    3.17    0.23 
  -4  -5   8    3.74    0.26 
   3   5  -8   19.80    0.49 
   3   5  -8   20.91    0.52 
  -3  -5   8   19.53    0.52 
   2   5  -8    6.09    0.27 
  -2  -5   8    5.48    0.27 
  -2  -5   8    5.95    0.27 
   1   5  -8    4.19    0.24 
  -1  -5   8    3.89    0.22 
  -1  -5   8    3.67    0.22 
   0   5  -8    7.56    0.31 
   0  -5   8    7.85    0.27 
   0  -5   8    7.79    0.30 
  -1   5  -8    1.17    0.16 
   1  -5   8    1.15    0.15 
  -2   5  -8   48.84    0.86 
   2  -5   8   47.90    0.78 
  -3   5  -8    2.18    0.19 
  -3   5  -8    2.32    0.22 
   3  -5   8    2.54    0.20 
  -4   5  -8    6.43    0.31 
   4  -5   8    6.57    0.30 
   4  -5   8    6.41    0.34 
  -5   5  -8   10.57    0.42 
   5  -5   8   11.67    0.46 
   5  -5   8   11.72    0.40 
  -6   5  -8   17.18    0.57 
   6  -5   8   16.96    0.50 
   6  -5   8   17.75    0.58 
  -7   5  -8    5.39    0.40 
   7  -5   8    5.38    0.38 
   8   4  -8    2.34    0.28 
  -8  -4   8    1.57    0.26 
   7   4  -8   -0.01    0.12 
  -7  -4   8    0.08    0.12 
   6   4  -8    6.46    0.34 
  -6  -4   8    6.29    0.36 
   5   4  -8    5.38    0.29 
  -5  -4   8    4.87    0.30 
   4   4  -8    3.01    0.20 
   4   4  -8    2.92    0.23 
  -4  -4   8    3.35    0.24 
   3   4  -8   11.51    0.38 
   3   4  -8   11.77    0.35 
  -3  -4   8   12.07    0.39 
   2   4  -8    8.71    0.30 
  -2  -4   8    8.57    0.31 
  -2  -4   8    7.89    0.31 
   1   4  -8    1.47    0.15 
  -1  -4   8    1.28    0.15 
  -1  -4   8    1.34    0.14 
   0   4  -8   10.54    0.34 
   0  -4   8   10.66    0.32 
   0  -4   8   11.20    0.34 
  -1   4  -8  110.18    1.34 
  -1   4  -8  108.38    1.18 
   1  -4   8  111.33    1.22 
   1  -4   8  106.93    1.27 
  -2   4  -8    4.82    0.27 
  -2   4  -8    4.59    0.22 
   2  -4   8    4.35    0.22 
  -3   4  -8   75.49    1.05 
   3  -4   8   75.40    1.01 
   3  -4   8   77.10    1.11 
  -4   4  -8    0.57    0.13 
   4  -4   8    0.86    0.13 
   4  -4   8    0.82    0.16 
  -5   4  -8    1.34    0.21 
   5  -4   8    1.52    0.18 
   5  -4   8    1.52    0.21 
  -6   4  -8    1.16    0.21 
   6  -4   8    1.01    0.20 
  -7   4  -8    4.05    0.34 
   7  -4   8    3.62    0.33 
   8   3  -8    6.78    0.39 
  -8  -3   8    7.25    0.43 
   7   3  -8    5.12    0.33 
  -7  -3   8    5.23    0.35 
   6   3  -8    0.00    0.11 
  -6  -3   8   -0.01    0.08 
   5   3  -8   24.52    0.60 
  -5  -3   8   24.21    0.62 
   4   3  -8    5.89    0.29 
  -4  -3   8    5.83    0.30 
   3   3  -8   16.56    0.44 
   3   3  -8   16.82    0.38 
  -3  -3   8   16.50    0.46 
   2   3  -8   11.65    0.32 
   2   3  -8   12.17    0.37 
  -2  -3   8   11.75    0.37 
   1   3  -8   51.79    0.74 
  -1  -3   8   50.75    0.77 
  -1  -3   8   51.71    0.80 
   0   3  -8  141.84    1.51 
   0  -3   8  140.59    1.50 
   0  -3   8  139.13    1.51 
  -1   3  -8   42.69    0.66 
   1  -3   8   42.85    0.67 
   1  -3   8   43.93    0.66 
  -2   3  -8   81.76    1.04 
   2  -3   8   83.68    1.11 
   2  -3   8   81.84    1.02 
  -3   3  -8    2.11    0.18 
   3  -3   8    2.14    0.16 
   3  -3   8    2.15    0.19 
  -4   3  -8    2.21    0.21 
   4  -3   8    2.23    0.21 
   4  -3   8    2.10    0.17 
  -5   3  -8   34.41    0.75 
   5  -3   8   33.25    0.74 
  -6   3  -8    1.54    0.24 
   6  -3   8    1.55    0.21 
  -7   3  -8    6.09    0.39 
   7  -3   8    6.03    0.39 
   8   2  -8    0.45    0.18 
  -8  -2   8    0.60    0.17 
   7   2  -8   10.80    0.45 
  -7  -2   8   11.29    0.47 
   6   2  -8    0.23    0.12 
  -6  -2   8    0.43    0.13 
   5   2  -8    5.13    0.29 
  -5  -2   8    4.46    0.28 
   4   2  -8   11.97    0.40 
  -4  -2   8   12.09    0.41 
   3   2  -8   17.20    0.45 
  -3  -2   8   17.48    0.47 
   2   2  -8  169.63    1.67 
   2   2  -8  172.20    1.80 
  -2  -2   8  174.72    1.88 
  -2  -2   8  172.66    1.68 
   1   2  -8    1.99    0.17 
   1   2  -8    2.29    0.15 
  -1  -2   8    2.14    0.14 
  -1  -2   8    2.48    0.18 
   0   2  -8   23.58    0.47 
   0  -2   8   24.24    0.47 
   0  -2   8   23.76    0.50 
   0  -2   8   23.66    0.46 
   1  -2   8    8.93    0.29 
   1  -2   8    8.76    0.29 
   1  -2   8    8.67    0.29 
   1  -2   8    8.78    0.27 
  -2   2  -8    0.05    0.06 
  -2   2  -8    0.10    0.07 
   2  -2   8    0.14    0.06 
   2  -2   8    0.11    0.08 
  -3   2  -8    5.91    0.27 
   3  -2   8    6.54    0.29 
   3  -2   8    6.21    0.23 
  -4   2  -8   11.17    0.40 
   4  -2   8   10.51    0.39 
  -5   2  -8   10.31    0.42 
   5  -2   8   10.12    0.41 
  -6   2  -8    0.82    0.17 
   6  -2   8    0.41    0.14 
  -7   2  -8    0.30    0.15 
   7  -2   8    0.09    0.13 
   8   1  -8    8.31    0.44 
  -8  -1   8    7.90    0.43 
   7   1  -8    9.81    0.43 
  -7  -1   8    9.03    0.43 
   6   1  -8    0.21    0.13 
  -6  -1   8    0.05    0.10 
   5   1  -8    1.28    0.18 
  -5  -1   8    1.03    0.17 
   4   1  -8    0.91    0.15 
  -4  -1   8    1.15    0.16 
   3   1  -8    8.89    0.32 
  -3  -1   8    8.89    0.34 
  -3  -1   8    8.95    0.30 
   2   1  -8   33.86    0.61 
  -2  -1   8   33.08    0.58 
  -2  -1   8   33.06    0.66 
   1   1  -8    0.31    0.09 
   1   1  -8    0.64    0.10 
  -1  -1   8    0.39    0.10 
  -1  -1   8    0.32    0.08 
   0   1  -8    3.89    0.19 
   0  -1   8    4.56    0.23 
   0  -1   8    4.38    0.21 
   0  -1   8    4.20    0.19 
  -1   1  -8    0.06    0.07 
   1  -1   8    0.09    0.06 
   1  -1   8    0.02    0.06 
  -2   1  -8    2.83    0.19 
   2  -1   8    2.58    0.18 
   2  -1   8    2.91    0.20 
  -3   1  -8   12.68    0.41 
  -3   1  -8   12.68    0.35 
   3  -1   8   12.75    0.39 
  -4   1  -8   27.73    0.64 
   4  -1   8   28.92    0.64 
  -5   1  -8    0.24    0.12 
   5  -1   8    0.43    0.13 
  -6   1  -8    7.31    0.39 
   6  -1   8    7.38    0.38 
  -7   1  -8   11.11    0.50 
   7  -1   8   10.95    0.48 
  -8   0   8    3.11    0.31 
   7   0  -8    2.42    0.28 
  -7   0   8    2.26    0.25 
   6   0  -8   -0.12    0.11 
  -6   0   8   -0.16    0.08 
   5   0  -8    5.48    0.31 
  -5   0   8    5.52    0.31 
  -5   0   8    5.22    0.27 
   4   0  -8   37.04    0.71 
  -4   0   8   37.66    0.68 
  -4   0   8   37.22    0.76 
   3   0  -8    7.90    0.31 
  -3   0   8    8.12    0.30 
  -3   0   8    7.40    0.32 
   2   0  -8    0.10    0.08 
  -2   0   8   -0.02    0.07 
  -2   0   8    0.23    0.09 
   1   0  -8    4.07    0.20 
  -1   0   8    4.26    0.22 
  -1   0   8    4.52    0.25 
   0   0  -8    7.56    0.25 
   0   0  -8    7.44    0.31 
   0   0   8    7.34    0.29 
  -1   0  -8    0.40    0.10 
   1   0   8    0.26    0.08 
   1   0   8    0.18    0.07 
  -2   0  -8    1.41    0.16 
   2   0   8    1.57    0.17 
   2   0   8    1.84    0.16 
  -3   0  -8    3.63    0.22 
   3   0   8    3.94    0.23 
   3   0   8    4.25    0.25 
  -4   0  -8   22.92    0.60 
   4   0   8   23.59    0.59 
  -5   0  -8    4.41    0.31 
   5   0   8    5.32    0.31 
  -6   0  -8    0.03    0.11 
   6   0   8    0.05    0.10 
  -7   0  -8    5.26    0.37 
   7   0   8    3.97    0.33 
  -8   1   8    1.72    0.27 
   7  -1  -8    0.05    0.12 
  -7   1   8    0.13    0.12 
   6  -1  -8    0.07    0.13 
  -6   1   8    0.10    0.10 
  -6   1   8   -0.06    0.08 
   5  -1  -8    0.08    0.11 
  -5   1   8    0.21    0.11 
  -5   1   8    0.12    0.11 
   4  -1  -8    8.24    0.34 
  -4   1   8    8.13    0.37 
  -4   1   8    8.93    0.35 
   3  -1  -8   13.36    0.39 
  -3   1   8   12.96    0.45 
  -3   1   8   13.50    0.41 
   2  -1  -8   16.80    0.42 
  -2   1   8   17.89    0.47 
  -2   1   8   16.82    0.50 
   1  -1  -8   35.37    0.59 
   1  -1  -8   35.85    0.72 
  -1   1   8   35.91    0.69 
   0  -1  -8    0.99    0.15 
   0   1   8    0.70    0.12 
  -1  -1  -8    3.66    0.24 
   1   1   8    3.10    0.21 
  -2  -1  -8    2.28    0.20 
   2   1   8    2.31    0.20 
   2   1   8    2.36    0.18 
  -3  -1  -8    7.72    0.32 
   3   1   8    7.74    0.34 
   3   1   8    7.65    0.32 
  -4  -1  -8    0.12    0.09 
  -4  -1  -8    0.23    0.12 
   4   1   8    0.11    0.10 
  -5  -1  -8    3.12    0.27 
   5   1   8    2.37    0.24 
  -6  -1  -8    1.00    0.20 
   6   1   8    0.86    0.19 
   7  -2  -8    0.66    0.18 
  -7   2   8    0.38    0.16 
  -7   2   8    0.31    0.16 
   6  -2  -8   28.79    0.73 
  -6   2   8   29.96    0.77 
  -6   2   8   29.72    0.75 
   5  -2  -8   12.39    0.45 
  -5   2   8   11.99    0.47 
  -5   2   8   12.88    0.46 
   4  -2  -8   41.34    0.78 
  -4   2   8   40.09    0.81 
  -4   2   8   41.51    0.87 
   3  -2  -8    1.85    0.19 
   3  -2  -8    1.75    0.23 
  -3   2   8    1.47    0.19 
   2  -2  -8   73.47    0.99 
   2  -2  -8   73.20    1.15 
  -2   2   8   72.50    1.11 
   1  -2  -8    4.25    0.27 
  -1   2   8    3.53    0.24 
   0  -2  -8   -0.02    0.07 
   0   2   8    0.01    0.07 
  -1  -2  -8    0.71    0.15 
   1   2   8    1.07    0.17 
  -2  -2  -8    0.52    0.13 
   2   2   8    0.68    0.15 
  -3  -2  -8    0.05    0.09 
   3   2   8    0.00    0.08 
   3   2   8    0.06    0.09 
  -4  -2  -8   16.52    0.50 
   4   2   8   16.20    0.50 
   4   2   8   15.64    0.53 
  -5  -2  -8   21.39    0.65 
   5   2   8   20.85    0.61 
  -6  -2  -8    9.71    0.46 
   6   2   8    8.70    0.44 
   6  -3  -8   28.22    0.73 
   6  -3  -8   27.83    0.76 
  -6   3   8   26.08    0.74 
   5  -3  -8   18.98    0.58 
   5  -3  -8   18.98    0.62 
  -5   3   8   18.75    0.60 
   4  -3  -8    9.29    0.43 
   4  -3  -8    9.64    0.38 
  -4   3   8    9.95    0.43 
   3  -3  -8    0.96    0.15 
   3  -3  -8    0.81    0.18 
  -3   3   8    0.89    0.17 
   2  -3  -8   10.59    0.43 
  -2   3   8   10.52    0.42 
   1  -3  -8    3.16    0.27 
  -1   3   8    4.27    0.28 
   0  -3  -8    1.70    0.21 
   0   3   8    1.93    0.21 
  -1  -3  -8    4.08    0.29 
   1   3   8    4.02    0.28 
  -2  -3  -8    2.42    0.24 
   2   3   8    2.71    0.25 
  -3  -3  -8    7.70    0.37 
   3   3   8    6.94    0.37 
  -4  -3  -8    1.36    0.20 
   4   3   8    1.45    0.22 
   4   3   8    1.30    0.23 
  -5  -3  -8    0.31    0.15 
  -5  -3  -8    0.37    0.15 
   5   3   8    0.38    0.15 
   6  -4  -8    1.81    0.27 
   5  -4  -8    2.47    0.30 
   5  -4  -8    1.71    0.24 
  -5   4   8    2.91    0.29 
   4  -4  -8    0.42    0.16 
  -4   4   8    0.71    0.17 
   3  -4  -8    6.19    0.37 
  -3   4   8    6.58    0.37 
   2  -4  -8    3.63    0.30 
  -2   4   8    3.36    0.28 
   1  -4  -8    0.24    0.13 
  -1   4   8    0.40    0.15 
   0  -4  -8    0.74    0.16 
   0   4   8    0.94    0.18 
  -1  -4  -8    3.20    0.29 
   1   4   8    3.25    0.28 
  -2  -4  -8    0.10    0.12 
   2   4   8    0.02    0.11 
  -3  -4  -8   19.05    0.61 
   3   4   8   19.68    0.62 
  -4  -4  -8    6.02    0.38 
   4   4   8    5.65    0.37 
  -5  -4  -8    0.15    0.14 
   5   4   8    0.38    0.15 
   4  -5  -8    4.93    0.38 
   3  -5  -8    0.42    0.17 
  -3   5   8    0.32    0.15 
   2  -5  -8   -0.01    0.10 
  -2   5   8   -0.01    0.11 
   1  -5  -8   18.83    0.64 
  -1   5   8   18.70    0.62 
   0  -5  -8    2.60    0.28 
   0   5   8    2.60    0.27 
  -1  -5  -8    4.43    0.34 
   1   5   8    4.52    0.34 
  -2  -5  -8    2.64    0.29 
   2   5   8    2.41    0.29 
   4   9  -9    3.12    0.31 
  -4  -9   9    2.97    0.32 
   3   9  -9    0.00    0.13 
  -3  -9   9    0.21    0.14 
  -3  -9   9    0.11    0.13 
   2   9  -9    0.18    0.15 
  -2  -9   9    0.02    0.12 
   1   9  -9    8.37    0.45 
  -1  -9   9    8.46    0.40 
   0   9  -9    1.14    0.23 
   0  -9   9    1.41    0.22 
  -1   9  -9    1.51    0.25 
   1  -9   9    1.39    0.22 
  -2   9  -9   15.02    0.59 
   2  -9   9   16.14    0.56 
  -3   9  -9    2.19    0.30 
   5   8  -9    5.72    0.36 
   5   8  -9    6.00    0.38 
  -5  -8   9    6.31    0.41 
   4   8  -9    0.26    0.15 
   4   8  -9    0.05    0.13 
  -4  -8   9    0.21    0.14 
   3   8  -9    0.15    0.12 
  -3  -8   9    0.19    0.12 
  -3  -8   9    0.28    0.13 
   2   8  -9    9.83    0.45 
  -2  -8   9    9.44    0.41 
  -2  -8   9    9.81    0.42 
   1   8  -9    6.15    0.37 
  -1  -8   9    5.88    0.33 
   0   8  -9    0.22    0.15 
   0  -8   9    0.04    0.11 
  -1   8  -9   12.89    0.51 
   1  -8   9   12.51    0.47 
  -2   8  -9    4.65    0.33 
   2  -8   9    4.74    0.31 
  -3   8  -9    0.16    0.13 
   3  -8   9    0.14    0.12 
  -4   8  -9    0.01    0.13 
   4  -8   9    0.07    0.12 
   6   7  -9    1.80    0.25 
  -6  -7   9    2.12    0.30 
   5   7  -9    5.06    0.33 
   5   7  -9    5.01    0.34 
  -5  -7   9    4.49    0.34 
   4   7  -9   12.60    0.47 
   4   7  -9   14.45    0.50 
  -4  -7   9   12.95    0.50 
   3   7  -9    0.16    0.11 
  -3  -7   9    0.02    0.11 
  -3  -7   9    0.00    0.10 
   2   7  -9    3.59    0.28 
  -2  -7   9    3.59    0.26 
  -2  -7   9    4.05    0.27 
   1   7  -9    7.15    0.36 
  -1  -7   9    7.17    0.34 
   0   7  -9    0.91    0.18 
   0  -7   9    1.05    0.17 
  -1   7  -9    2.83    0.26 
   1  -7   9    3.12    0.25 
  -2   7  -9    0.15    0.12 
   2  -7   9    0.19    0.11 
  -3   7  -9    3.94    0.31 
   3  -7   9    4.29    0.28 
  -4   7  -9    0.05    0.13 
   4  -7   9    0.09    0.11 
  -5   7  -9    4.28    0.35 
   5  -7   9    3.55    0.30 
   6  -7   9    1.83    0.27 
   7   6  -9    7.13    0.40 
   6   6  -9    0.16    0.12 
  -6  -6   9    0.14    0.12 
   5   6  -9    0.57    0.15 
  -5  -6   9    0.17    0.13 
   4   6  -9    0.01    0.10 
   4   6  -9    0.01    0.10 
  -4  -6   9   -0.05    0.10 
   3   6  -9    3.96    0.27 
  -3  -6   9    3.50    0.26 
   2   6  -9    0.13    0.11 
  -2  -6   9    0.12    0.09 
  -2  -6   9   -0.03    0.09 
   1   6  -9    0.08    0.10 
  -1  -6   9    0.18    0.09 
  -1  -6   9    0.14    0.09 
   0   6  -9    6.34    0.32 
   0  -6   9    6.72    0.31 
  -1   6  -9    0.43    0.13 
   1  -6   9    0.48    0.13 
  -2   6  -9    1.07    0.18 
   2  -6   9    1.19    0.17 
  -3   6  -9    0.34    0.13 
   3  -6   9    0.02    0.09 
  -4   6  -9    0.15    0.12 
   4  -6   9    0.13    0.10 
  -5   6  -9    3.55    0.31 
   5  -6   9    3.31    0.28 
  -6   6  -9    9.66    0.47 
  -6   6  -9   10.60    0.51 
   6  -6   9   10.38    0.44 
   7   5  -9    2.57    0.29 
  -7  -5   9    2.19    0.29 
   6   5  -9    0.54    0.17 
  -6  -5   9    0.69    0.18 
   5   5  -9    2.61    0.26 
  -5  -5   9    2.62    0.26 
   4   5  -9    3.08    0.25 
  -4  -5   9    2.75    0.24 
   3   5  -9   14.95    0.44 
   3   5  -9   15.02    0.46 
  -3  -5   9   15.52    0.48 
   2   5  -9    0.01    0.08 
  -2  -5   9    0.03    0.08 
  -2  -5   9    0.03    0.08 
   1   5  -9    0.87    0.15 
  -1  -5   9    0.36    0.11 
  -1  -5   9    0.61    0.13 
   0   5  -9   36.69    0.71 
   0  -5   9   36.12    0.69 
   0  -5   9   36.42    0.65 
  -1   5  -9    2.18    0.21 
   1  -5   9    1.92    0.19 
  -2   5  -9   41.61    0.82 
   2  -5   9   42.39    0.76 
  -3   5  -9    0.16    0.11 
   3  -5   9    0.05    0.08 
  -4   5  -9    0.14    0.11 
   4  -5   9    0.25    0.11 
   4  -5   9    0.11    0.12 
  -5   5  -9   -0.06    0.12 
   5  -5   9    0.03    0.10 
   5  -5   9    0.07    0.12 
  -6   5  -9    2.62    0.28 
   6  -5   9    2.68    0.30 
  -7   5  -9    4.06    0.43 
   7   4  -9    3.43    0.32 
  -7  -4   9    3.88    0.33 
   6   4  -9   11.92    0.45 
  -6  -4   9   10.53    0.47 
   5   4  -9    1.10    0.19 
  -5  -4   9    1.08    0.18 
   4   4  -9   23.87    0.59 
  -4  -4   9   21.58    0.59 
   3   4  -9   13.70    0.43 
  -3  -4   9   13.93    0.46 
   2   4  -9   27.99    0.56 
   2   4  -9   29.23    0.62 
  -2  -4   9   29.89    0.64 
   1   4  -9  161.01    1.74 
  -1  -4   9  163.21    1.79 
  -1  -4   9  161.71    1.77 
   0   4  -9   53.49    0.85 
   0  -4   9   54.99    0.85 
   0  -4   9   54.57    0.84 
  -1   4  -9   47.81    0.82 
   1  -4   9   47.37    0.77 
  -2   4  -9    0.16    0.09 
  -2   4  -9    0.20    0.10 
   2  -4   9    0.32    0.09 
  -3   4  -9    3.59    0.23 
   3  -4   9    3.46    0.22 
   3  -4   9    3.51    0.25 
  -4   4  -9   10.73    0.41 
   4  -4   9   11.40    0.44 
   4  -4   9   11.75    0.38 
  -5   4  -9    2.14    0.24 
   5  -4   9    2.00    0.24 
  -6   4  -9    3.54    0.31 
   6  -4   9    4.41    0.33 
  -7   4  -9    7.41    0.45 
   7   3  -9    0.69    0.18 
  -7  -3   9    1.04    0.21 
   6   3  -9    0.81    0.17 
  -6  -3   9    0.71    0.18 
   5   3  -9   19.55    0.56 
  -5  -3   9   20.27    0.60 
   4   3  -9   10.72    0.40 
  -4  -3   9   11.81    0.43 
   3   3  -9  172.59    1.91 
  -3  -3   9  174.22    1.98 
   2   3  -9    0.85    0.15 
  -2  -3   9    1.10    0.16 
   1   3  -9   38.18    0.64 
  -1  -3   9   38.29    0.71 
   0   3  -9    1.29    0.16 
   0  -3   9    1.24    0.15 
   0  -3   9    1.10    0.14 
  -1   3  -9   -0.06    0.06 
   1  -3   9    0.00    0.06 
   1  -3   9    0.04    0.06 
  -2   3  -9    0.45    0.11 
   2  -3   9    0.48    0.10 
   2  -3   9    0.42    0.11 
  -3   3  -9    0.24    0.10 
   3  -3   9    0.00    0.08 
   3  -3   9    0.21    0.08 
  -4   3  -9   20.94    0.56 
   4  -3   9   20.12    0.56 
  -5   3  -9    1.94    0.25 
   5  -3   9    1.46    0.21 
  -6   3  -9    2.10    0.26 
   6  -3   9    2.87    0.28 
  -7   3  -9    0.26    0.16 
   7   2  -9    0.56    0.17 
  -7  -2   9    0.36    0.16 
   6   2  -9    9.97    0.42 
  -6  -2   9    9.08    0.43 
   5   2  -9    7.97    0.37 
  -5  -2   9    8.24    0.38 
   4   2  -9    4.86    0.29 
  -4  -2   9    5.02    0.29 
   3   2  -9   16.47    0.46 
  -3  -2   9   16.24    0.49 
   2   2  -9   -0.11    0.07 
  -2  -2   9    0.08    0.08 
   1   2  -9    6.37    0.27 
  -1  -2   9    5.68    0.23 
  -1  -2   9    5.99    0.28 
   0   2  -9    0.55    0.11 
   0  -2   9    0.52    0.10 
   0  -2   9    0.19    0.08 
   1  -2   9    0.57    0.11 
   1  -2   9    0.79    0.14 
   1  -2   9    0.46    0.10 
   1  -2   9    0.58    0.11 
  -2   2  -9    0.09    0.07 
  -2   2  -9    0.03    0.08 
   2  -2   9    0.00    0.06 
   2  -2   9    0.10    0.08 
  -3   2  -9    5.38    0.28 
   3  -2   9    6.31    0.30 
  -4   2  -9    6.41    0.33 
   4  -2   9    6.67    0.33 
  -5   2  -9    0.87    0.18 
   5  -2   9    1.11    0.20 
  -6   2  -9    2.80    0.29 
   6  -2   9    3.48    0.30 
   7   1  -9    0.10    0.13 
  -7  -1   9    0.29    0.14 
   6   1  -9    0.09    0.13 
  -6  -1   9    0.24    0.12 
   5   1  -9    7.42    0.36 
  -5  -1   9    7.34    0.37 
   4   1  -9    0.00    0.09 
  -4  -1   9    0.16    0.09 
   3   1  -9    0.85    0.15 
  -3  -1   9    0.93    0.14 
  -3  -1   9    1.26    0.18 
   2   1  -9   19.69    0.48 
  -2  -1   9   21.77    0.49 
  -2  -1   9   19.87    0.53 
   1   1  -9    2.07    0.18 
  -1  -1   9    2.57    0.21 
  -1  -1   9    1.90    0.17 
   0   1  -9    4.97    0.23 
   0  -1   9    4.80    0.26 
   0  -1   9    4.64    0.24 
  -1   1  -9   13.18    0.35 
  -1   1  -9   13.12    0.40 
   1  -1   9   13.18    0.40 
   1  -1   9   12.70    0.36 
  -2   1  -9   12.60    0.38 
   2  -1   9   11.92    0.37 
   2  -1   9   12.30    0.40 
  -3   1  -9   12.61    0.43 
   3  -1   9   12.45    0.42 
  -4   1  -9    1.18    0.19 
   4  -1   9    1.19    0.18 
  -5   1  -9    5.28    0.34 
   5  -1   9    5.28    0.32 
  -6   1  -9    8.24    0.44 
   6  -1   9    8.16    0.42 
   7   0  -9    0.11    0.13 
  -7   0   9    0.31    0.14 
   6   0  -9    0.86    0.19 
  -6   0   9    1.05    0.20 
   5   0  -9    1.27    0.19 
  -5   0   9    1.46    0.22 
   4   0  -9    1.95    0.21 
  -4   0   9    2.01    0.22 
  -4   0   9    2.51    0.20 
   3   0  -9    0.24    0.10 
  -3   0   9    0.24    0.09 
  -3   0   9    0.16    0.10 
   2   0  -9   45.15    0.76 
  -2   0   9   46.51    0.80 
  -2   0   9   46.10    0.87 
   1   0  -9   18.00    0.43 
  -1   0   9   18.09    0.48 
  -1   0   9   17.83    0.51 
   0   0  -9   48.11    0.86 
   0   0  -9   49.11    0.76 
   0   0   9   48.52    0.83 
  -1   0  -9    1.01    0.16 
   1   0   9    0.87    0.15 
  -2   0  -9   34.90    0.69 
   2   0   9   33.16    0.71 
   2   0   9   34.54    0.66 
  -3   0  -9    0.01    0.08 
   3   0   9    0.02    0.08 
   3   0   9    0.04    0.08 
  -4   0  -9    1.45    0.21 
   4   0   9    1.66    0.21 
  -5   0  -9    0.95    0.20 
   5   0   9    0.84    0.17 
  -6   0  -9    1.38    0.24 
   6   0   9    1.52    0.23 
  -7   1   9    0.29    0.15 
   6  -1  -9    1.23    0.23 
  -6   1   9    1.45    0.22 
   5  -1  -9    4.46    0.31 
  -5   1   9    5.36    0.31 
  -5   1   9    4.84    0.32 
   4  -1  -9    1.13    0.18 
  -4   1   9    0.83    0.15 
  -4   1   9    0.98    0.19 
   3  -1  -9   23.79    0.55 
  -3   1   9   23.48    0.64 
  -3   1   9   23.31    0.59 
   2  -1  -9   84.63    1.12 
  -2   1   9   85.23    1.22 
   1  -1  -9    0.34    0.12 
  -1   1   9    0.17    0.09 
   0  -1  -9   16.75    0.51 
   0   1   9   16.78    0.50 
  -1  -1  -9    2.34    0.22 
   1   1   9    2.88    0.23 
  -2  -1  -9    0.12    0.09 
   2   1   9    0.24    0.10 
  -3  -1  -9    2.69    0.23 
   3   1   9    2.81    0.25 
   3   1   9    2.93    0.23 
  -4  -1  -9   16.17    0.54 
   4   1   9   16.60    0.52 
  -5  -1  -9   38.37    0.90 
   5   1   9   40.54    0.87 
   6   1   9   -0.02    0.12 
   6  -2  -9   15.34    0.56 
  -6   2   9   15.16    0.58 
  -6   2   9   15.27    0.56 
   5  -2  -9    4.84    0.32 
  -5   2   9    4.42    0.31 
  -5   2   9    4.30    0.34 
   4  -2  -9    9.84    0.40 
   4  -2  -9   10.00    0.45 
  -4   2   9    9.55    0.41 
   3  -2  -9    0.27    0.13 
   3  -2  -9    0.56    0.14 
  -3   2   9    0.66    0.15 
   2  -2  -9    0.27    0.12 
  -2   2   9    0.17    0.10 
   1  -2  -9   14.34    0.50 
  -1   2   9   14.84    0.48 
   0  -2  -9    3.67    0.28 
   0   2   9    4.17    0.27 
  -1  -2  -9   -0.11    0.09 
   1   2   9    0.03    0.08 
  -2  -2  -9    4.35    0.29 
   2   2   9    3.96    0.29 
  -3  -2  -9    6.14    0.34 
   3   2   9    6.58    0.36 
  -4  -2  -9   22.68    0.62 
   4   2   9   22.81    0.63 
   4   2   9   22.35    0.67 
  -5  -2  -9    6.59    0.41 
   5   2   9    7.19    0.40 
   5  -3  -9    0.71    0.19 
   5  -3  -9    0.63    0.18 
  -5   3   9    0.49    0.17 
   4  -3  -9    2.05    0.28 
  -4   3   9    2.22    0.26 
   3  -3  -9    0.15    0.12 
  -3   3   9    0.29    0.13 
   2  -3  -9    3.51    0.29 
  -2   3   9    4.38    0.31 
   1  -3  -9    0.38    0.14 
  -1   3   9    0.30    0.13 
   0  -3  -9    0.17    0.13 
   0   3   9    0.37    0.13 
  -1  -3  -9   -0.07    0.10 
   1   3   9    0.07    0.10 
  -2  -3  -9   38.75    0.87 
   2   3   9   38.22    0.87 
  -3  -3  -9    2.58    0.26 
   3   3   9    1.93    0.26 
  -4  -3  -9    7.41    0.40 
   4   3   9    6.41    0.40 
   4  -4  -9    6.01    0.40 
   3  -4  -9    0.20    0.14 
  -3   4   9    0.27    0.14 
   2  -4  -9   14.03    0.56 
  -2   4   9   13.38    0.53 
   1  -4  -9   13.18    0.53 
  -1   4   9   12.59    0.51 
   0  -4  -9    1.07    0.21 
   0   4   9    1.34    0.21 
  -1  -4  -9    2.96    0.30 
   1   4   9    2.67    0.28 
  -2  -4  -9    2.37    0.31 
   2   4   9    2.09    0.28 
  -3  -4  -9    1.94    0.26 
   3   9 -10    5.06    0.41 
  -3  -9  10    5.12    0.38 
   2   9 -10    3.77    0.35 
  -2  -9  10    3.42    0.31 
   1   9 -10    0.67    0.20 
  -1  -9  10    0.86    0.19 
   0   9 -10    3.23    0.33 
   0  -9  10    3.14    0.31 
  -1   9 -10    9.70    0.51 
   1  -9  10   10.16    0.46 
   5   8 -10    1.31    0.26 
   4   8 -10    8.29    0.44 
   4   8 -10    8.08    0.43 
  -4  -8  10    8.12    0.43 
   3   8 -10    2.22    0.29 
  -3  -8  10    2.39    0.27 
  -3  -8  10    3.03    0.29 
   2   8 -10    2.35    0.29 
  -2  -8  10    2.29    0.26 
   1   8 -10    0.18    0.14 
  -1  -8  10    0.02    0.11 
   0   8 -10    5.60    0.38 
   0  -8  10    5.59    0.34 
  -1   8 -10   -0.02    0.12 
   1  -8  10    0.05    0.10 
  -2   8 -10    7.72    0.44 
   2  -8  10    7.83    0.40 
  -3   8 -10    0.71    0.19 
   3  -8  10    0.53    0.16 
   5   7 -10   33.10    0.78 
  -5  -7  10   30.41    0.83 
   4   7 -10    2.47    0.28 
   4   7 -10    2.52    0.27 
  -4  -7  10    2.66    0.27 
   3   7 -10    0.28    0.15 
  -3  -7  10    0.25    0.12 
  -3  -7  10    0.43    0.16 
   2   7 -10   11.20    0.45 
  -2  -7  10   11.68    0.44 
  -2  -7  10   10.96    0.43 
   1   7 -10    1.05    0.20 
  -1  -7  10    1.22    0.19 
   0   7 -10   13.42    0.50 
   0  -7  10   13.15    0.45 
  -1   7 -10    0.06    0.12 
   1  -7  10    0.08    0.11 
  -2   7 -10    5.30    0.36 
   2  -7  10    5.43    0.33 
  -3   7 -10    9.94    0.47 
   3  -7  10   10.14    0.43 
  -4   7 -10    2.67    0.30 
   4  -7  10    2.68    0.27 
   5  -7  10   -0.03    0.12 
   6   6 -10    0.02    0.13 
  -6  -6  10    0.19    0.14 
   5   6 -10    3.97    0.31 
  -5  -6  10    3.61    0.31 
   4   6 -10    0.38    0.16 
  -4  -6  10    0.13    0.12 
   3   6 -10    0.03    0.11 
   3   6 -10    0.16    0.12 
  -3  -6  10   -0.12    0.08 
   2   6 -10    0.07    0.10 
  -2  -6  10    0.02    0.09 
  -2  -6  10    0.11    0.09 
   1   6 -10    0.18    0.12 
  -1  -6  10    0.15    0.09 
  -1  -6  10    0.07    0.10 
   0   6 -10    4.12    0.28 
   0  -6  10    3.79    0.26 
  -1   6 -10    0.20    0.11 
   1  -6  10    0.05    0.10 
  -2   6 -10    3.95    0.30 
   2  -6  10    4.54    0.28 
  -3   6 -10    3.55    0.30 
   3  -6  10    3.30    0.25 
  -4   6 -10    0.17    0.14 
   4  -6  10   -0.08    0.09 
  -5   6 -10    9.38    0.47 
   5  -6  10    9.18    0.41 
   6   5 -10   -0.02    0.12 
  -6  -5  10    0.06    0.12 
   5   5 -10    6.58    0.37 
  -5  -5  10    7.32    0.39 
   4   5 -10    5.59    0.33 
  -4  -5  10    5.81    0.34 
   3   5 -10    1.54    0.21 
  -3  -5  10    1.13    0.17 
   2   5 -10    0.33    0.12 
  -2  -5  10    0.53    0.13 
  -2  -5  10    0.58    0.14 
   1   5 -10    1.36    0.18 
  -1  -5  10    1.52    0.19 
  -1  -5  10    1.32    0.18 
   0   5 -10   -0.02    0.08 
   0  -5  10    0.00    0.08 
  -1   5 -10    0.59    0.14 
   1  -5  10    0.56    0.12 
  -2   5 -10    0.23    0.12 
   2  -5  10    0.08    0.10 
  -3   5 -10    8.76    0.41 
   3  -5  10    9.03    0.37 
   4  -5  10    3.74    0.26 
  -5   5 -10    0.56    0.17 
   5  -5  10    0.74    0.19 
  -6   5 -10   -0.10    0.13 
   6   4 -10   11.84    0.48 
  -6  -4  10   12.22    0.52 
   5   4 -10    4.33    0.31 
  -5  -4  10    4.46    0.32 
   4   4 -10    0.54    0.15 
  -4  -4  10    0.42    0.13 
   3   4 -10   26.66    0.63 
  -3  -4  10   26.40    0.65 
   2   4 -10    4.54    0.28 
  -2  -4  10    4.54    0.28 
   1   4 -10    0.59    0.12 
  -1  -4  10    0.85    0.15 
  -1  -4  10    0.69    0.14 
   0   4 -10    2.58    0.21 
   0  -4  10    2.27    0.20 
   0  -4  10    1.89    0.18 
  -1   4 -10   47.64    0.86 
   1  -4  10   49.34    0.82 
  -2   4 -10   12.32    0.44 
   2  -4  10   12.13    0.39 
  -3   4 -10    3.10    0.23 
   3  -4  10    2.20    0.23 
   3  -4  10    1.84    0.19 
  -4   4 -10    3.46    0.27 
   4  -4  10    3.15    0.28 
  -5   4 -10    0.96    0.20 
   5  -4  10    1.28    0.21 
  -6   4 -10    0.33    0.16 
   6  -4  10    0.25    0.16 
   7   3 -10    6.72    0.46 
  -7  -3  10    6.70    0.44 
   6   3 -10   17.33    0.57 
  -6  -3  10   16.45    0.60 
   5   3 -10    6.24    0.35 
  -5  -3  10    5.74    0.36 
   4   3 -10   19.54    0.55 
  -4  -3  10   19.23    0.58 
   3   3 -10    2.06    0.22 
  -3  -3  10    1.95    0.21 
   2   3 -10    3.37    0.24 
  -2  -3  10    2.99    0.23 
   1   3 -10   47.87    0.82 
  -1  -3  10   49.01    0.86 
   0   3 -10    0.06    0.08 
   0  -3  10    0.01    0.07 
   0  -3  10    0.08    0.08 
  -1   3 -10    1.74    0.20 
  -1   3 -10    1.70    0.17 
   1  -3  10    1.85    0.17 
  -2   3 -10    1.64    0.18 
   2  -3  10    1.74    0.17 
   2  -3  10    1.53    0.19 
  -3   3 -10    0.17    0.10 
   3  -3  10    0.22    0.12 
  -4   3 -10   -0.11    0.09 
   4  -3  10   -0.04    0.09 
  -5   3 -10   22.13    0.65 
   5  -3  10   22.33    0.64 
  -6   3 -10    1.03    0.23 
   6  -3  10    1.21    0.22 
  -7  -2  10    1.13    0.24 
   6   2 -10    8.78    0.43 
  -6  -2  10    8.40    0.44 
   5   2 -10    0.00    0.12 
  -5  -2  10   -0.09    0.09 
   4   2 -10    1.84    0.23 
  -4  -2  10    1.51    0.21 
   3   2 -10    0.21    0.10 
  -3  -2  10    0.07    0.09 
   2   2 -10    0.02    0.08 
  -2  -2  10    0.24    0.11 
   1   2 -10    0.12    0.08 
  -1  -2  10    0.19    0.10 
   0   2 -10   23.08    0.52 
   0  -2  10   22.85    0.52 
   0  -2  10   23.48    0.57 
  -1   2 -10    1.19    0.17 
   1  -2  10    1.28    0.17 
   1  -2  10    0.96    0.15 
  -2   2 -10    0.21    0.10 
   2  -2  10    0.30    0.12 
  -3   2 -10    9.01    0.38 
   3  -2  10    8.97    0.37 
  -4   2 -10    4.69    0.30 
   4  -2  10    4.31    0.30 
  -5   2 -10   11.81    0.49 
   5  -2  10   13.41    0.50 
  -6   2 -10    0.40    0.17 
   6  -2  10    0.44    0.16 
   6   1 -10    2.46    0.28 
  -6  -1  10    1.99    0.27 
   5   1 -10    0.34    0.14 
  -5  -1  10    0.12    0.13 
   4   1 -10    6.30    0.34 
  -4  -1  10    5.95    0.34 
   3   1 -10    4.49    0.28 
  -3  -1  10    4.76    0.30 
   2   1 -10   23.89    0.56 
  -2  -1  10   24.06    0.55 
  -2  -1  10   24.34    0.63 
   1   1 -10    1.75    0.19 
  -1  -1  10    1.79    0.22 
  -1  -1  10    1.82    0.18 
   0   1 -10    0.05    0.08 
   0  -1  10    0.08    0.08 
  -1   1 -10   15.27    0.47 
   1  -1  10   16.17    0.47 
  -2   1 -10    0.04    0.08 
   2  -1  10    0.12    0.09 
   2  -1  10    0.02    0.07 
  -3   1 -10    0.12    0.10 
   3  -1  10    0.01    0.09 
  -4   1 -10    2.42    0.25 
   4  -1  10    2.37    0.24 
  -5   1 -10    7.95    0.42 
   5  -1  10    9.01    0.43 
   6  -1  10    0.37    0.17 
   6   0 -10    1.94    0.26 
  -6   0  10    2.18    0.28 
   5   0 -10    0.73    0.18 
  -5   0  10    0.64    0.19 
   4   0 -10    0.20    0.12 
  -4   0  10    0.08    0.10 
   3   0 -10    7.94    0.35 
  -3   0  10    7.77    0.34 
  -3   0  10    7.82    0.39 
   2   0 -10    2.01    0.20 
  -2   0  10    2.06    0.23 
  -2   0  10    2.12    0.20 
   1   0 -10   11.14    0.44 
   1   0 -10   11.78    0.38 
  -1   0  10   11.43    0.40 
   0   0 -10    1.40    0.20 
   0   0  10    1.44    0.19 
  -1   0 -10    0.07    0.10 
   1   0  10   -0.02    0.08 
  -2   0 -10    7.94    0.35 
   2   0  10    8.47    0.38 
   3   0  10    0.25    0.12 
   3   0  10    0.71    0.16 
  -4   0 -10   13.44    0.52 
   4   0  10   13.34    0.48 
  -5   0 -10    0.22    0.13 
   5   0  10    0.04    0.11 
   6  -1 -10    0.04    0.15 
  -6   1  10    0.06    0.13 
   5  -1 -10    0.50    0.16 
  -5   1  10    0.49    0.18 
   4  -1 -10    4.10    0.30 
  -4   1  10    4.52    0.30 
  -4   1  10    4.46    0.33 
   3  -1 -10    0.51    0.13 
  -3   1  10    0.83    0.19 
  -3   1  10    0.86    0.17 
   2  -1 -10    4.93    0.33 
  -2   1  10    5.18    0.30 
   1  -1 -10   11.06    0.45 
  -1   1  10   11.44    0.43 
   0  -1 -10   20.85    0.61 
   0   1  10   21.24    0.59 
  -1  -1 -10    1.97    0.24 
   1   1  10    1.44    0.20 
  -2  -1 -10    0.35    0.12 
   2   1  10    0.59    0.15 
  -3  -1 -10   11.55    0.45 
   3   1  10   10.74    0.46 
  -4  -1 -10    3.02    0.29 
   4   1  10    2.71    0.26 
   5   1  10   26.27    0.73 
   5  -2 -10   -0.12    0.13 
   5  -2 -10    0.12    0.13 
  -5   2  10    0.07    0.11 
   4  -2 -10    5.86    0.39 
   4  -2 -10    6.53    0.36 
  -4   2  10    6.78    0.38 
   3  -2 -10    0.02    0.11 
  -3   2  10    0.21    0.12 
   2  -2 -10    0.78    0.19 
  -2   2  10    1.06    0.19 
   1  -2 -10    2.99    0.28 
  -1   2  10    2.40    0.24 
   0  -2 -10    4.81    0.33 
   0   2  10    4.92    0.32 
  -1  -2 -10    9.69    0.44 
   1   2  10    9.95    0.44 
  -2  -2 -10    3.57    0.29 
   2   2  10    3.36    0.29 
  -3  -2 -10   15.98    0.56 
   3   2  10   14.08    0.55 
  -4   3  10    0.17    0.13 
   3  -3 -10    0.70    0.21 
  -3   3  10    0.78    0.17 
   2  -3 -10    0.24    0.14 
  -2   3  10    0.33    0.13 
   1  -3 -10    9.27    0.46 
  -1   3  10   10.03    0.46 
   0  -3 -10   21.05    0.68 
   0   3  10   22.44    0.68 
  -1  -3 -10    0.26    0.14 
   1   3  10    0.42    0.14 
  -2  -3 -10    0.40    0.14 
   2   3  10    0.29    0.15 
  -3  -3 -10    1.76    0.26 
   4   8 -11    0.46    0.19 
  -4  -8  11    0.13    0.15 
   3   8 -11    3.81    0.34 
  -3  -8  11    3.60    0.31 
   2   8 -11    0.88    0.21 
  -2  -8  11    1.33    0.22 
   1   8 -11    1.82    0.26 
  -1  -8  11    1.93    0.26 
   0   8 -11   -0.23    0.12 
   0  -8  11    0.06    0.12 
  -1   8 -11    7.09    0.42 
   1  -8  11    6.68    0.39 
  -2   8 -11    4.74    0.38 
   2  -8  11    4.87    0.33 
   4   7 -11    4.98    0.35 
  -4  -7  11    4.96    0.35 
   3   7 -11   11.60    0.49 
   3   7 -11   11.81    0.47 
  -3  -7  11   10.89    0.47 
   2   7 -11    1.67    0.24 
  -2  -7  11    1.88    0.26 
  -2  -7  11    1.75    0.24 
   1   7 -11    3.83    0.32 
  -1  -7  11    4.30    0.30 
   0   7 -11    0.98    0.20 
   0  -7  11    0.93    0.17 
  -1   7 -11    6.18    0.38 
   1  -7  11    6.33    0.35 
  -2   7 -11    9.24    0.46 
   2  -7  11    8.83    0.41 
  -3   7 -11    0.81    0.21 
   3  -7  11    1.01    0.20 
   4  -7  11    2.51    0.26 
   5   6 -11   -0.05    0.13 
  -5  -6  11    0.12    0.15 
   4   6 -11    1.00    0.20 
  -4  -6  11    0.87    0.19 
   3   6 -11    8.52    0.41 
  -3  -6  11    8.64    0.41 
   2   6 -11    5.75    0.32 
  -2  -6  11    5.36    0.33 
  -2  -6  11    6.06    0.33 
   1   6 -11    0.96    0.19 
  -1  -6  11    0.64    0.16 
   0   6 -11    0.08    0.11 
   0  -6  11    0.05    0.11 
  -1   6 -11    3.45    0.29 
   1  -6  11    3.49    0.27 
  -2   6 -11    2.73    0.29 
   2  -6  11    2.78    0.26 
  -3   6 -11    0.19    0.15 
   3  -6  11    0.29    0.14 
  -4   6 -11    6.98    0.43 
   4  -6  11    6.78    0.37 
   5   5 -11   35.46    0.83 
  -5  -5  11   33.23    0.86 
   4   5 -11   36.50    0.82 
  -4  -5  11   35.51    0.85 
   3   5 -11   16.70    0.54 
  -3  -5  11   15.67    0.53 
   2   5 -11    1.13    0.20 
  -2  -5  11    1.11    0.20 
   1   5 -11    7.70    0.35 
  -1  -5  11    7.60    0.35 
  -1  -5  11    7.70    0.35 
   0   5 -11    1.17    0.20 
   0  -5  11    0.90    0.16 
  -1   5 -11    2.31    0.25 
   1  -5  11    2.21    0.22 
  -2   5 -11    5.31    0.33 
   2  -5  11    5.11    0.29 
  -3   5 -11    0.09    0.11 
   3  -5  11   -0.05    0.10 
  -4   5 -11    2.38    0.30 
   5  -5  11    1.53    0.28 
   6   4 -11    0.12    0.15 
  -6  -4  11    0.08    0.15 
   5   4 -11   63.77    1.14 
  -5  -4  11   63.10    1.21 
   4   4 -11    2.42    0.28 
  -4  -4  11    2.34    0.26 
   3   4 -11    4.97    0.32 
  -3  -4  11    5.59    0.33 
   2   4 -11    8.22    0.37 
  -2  -4  11    8.57    0.39 
   1   4 -11   -0.12    0.10 
  -1  -4  11   -0.09    0.08 
   0   4 -11   -0.01    0.09 
   0  -4  11   -0.08    0.08 
  -1   4 -11    4.40    0.29 
   1  -4  11    4.50    0.26 
  -2   4 -11    7.26    0.36 
   2  -4  11    6.97    0.31 
   3  -4  11    1.88    0.25 
  -4   4 -11    0.24    0.13 
   4  -4  11    0.15    0.12 
  -5   4 -11    0.59    0.18 
   5  -4  11    0.31    0.15 
   6   3 -11    4.69    0.38 
  -6  -3  11    4.64    0.37 
   5   3 -11    1.15    0.21 
  -5  -3  11    0.79    0.18 
   4   3 -11    6.11    0.35 
  -4  -3  11    6.27    0.37 
   3   3 -11   -0.06    0.11 
  -3  -3  11    0.04    0.10 
   2   3 -11    2.35    0.23 
  -2  -3  11    2.38    0.23 
   1   3 -11    1.19    0.17 
  -1  -3  11    1.37    0.19 
   0   3 -11    3.37    0.25 
   0  -3  11    3.54    0.25 
  -1   3 -11    1.62    0.20 
   1  -3  11    1.76    0.20 
  -2   3 -11    0.87    0.16 
   2  -3  11    0.59    0.15 
  -3   3 -11    0.34    0.13 
   3  -3  11    0.46    0.15 
  -4   3 -11    1.99    0.26 
   4  -3  11    1.84    0.25 
  -5   3 -11    6.61    0.40 
   5  -3  11    6.89    0.41 
   6   2 -11    0.71    0.20 
  -6  -2  11    0.84    0.20 
   5   2 -11    0.88    0.20 
  -5  -2  11    0.85    0.18 
   4   2 -11    0.96    0.19 
  -4  -2  11    0.80    0.18 
   3   2 -11   -0.06    0.09 
  -3  -2  11   -0.08    0.09 
   2   2 -11    1.90    0.22 
  -2  -2  11    1.38    0.20 
   1   2 -11    0.04    0.09 
  -1  -2  11    0.15    0.09 
   0   2 -11    3.49    0.24 
   0  -2  11    3.69    0.26 
  -1   2 -11    1.01    0.17 
   1  -2  11    0.85    0.15 
  -2   2 -11   12.31    0.44 
   2  -2  11   13.59    0.46 
  -3   2 -11    0.44    0.14 
   3  -2  11    0.59    0.16 
  -4   2 -11    1.36    0.22 
   4  -2  11    1.39    0.22 
  -5   2 -11    0.14    0.14 
   5  -2  11    0.62    0.19 
   5   1 -11    1.00    0.20 
  -5  -1  11    0.80    0.19 
   4   1 -11   12.71    0.48 
  -4  -1  11   12.01    0.51 
   3   1 -11    4.35    0.29 
  -3  -1  11    4.05    0.30 
   2   1 -11    3.80    0.26 
  -2  -1  11    4.15    0.30 
   1   1 -11    6.86    0.32 
  -1  -1  11    6.75    0.32 
  -1  -1  11    6.87    0.37 
   0   1 -11    6.59    0.35 
   0  -1  11    6.10    0.32 
  -1   1 -11    3.64    0.27 
   1  -1  11    4.33    0.28 
   2  -1  11    2.39    0.23 
  -3   1 -11    0.56    0.15 
   3  -1  11    0.71    0.16 
  -4   1 -11    3.85    0.32 
   4  -1  11    3.94    0.31 
  -5   1 -11    0.13    0.17 
   5  -1  11    0.22    0.15 
   5   0 -11    0.38    0.16 
  -5   0  11    0.55    0.16 
   4   0 -11    3.75    0.30 
  -4   0  11    3.31    0.30 
   3   0 -11    3.40    0.27 
  -3   0  11    4.28    0.32 
  -2   0  11    1.48    0.22 
  -2   0  11    0.76    0.15 
   1   0 -11   10.33    0.45 
  -1   0  11   11.42    0.43 
   0   0 -11    0.81    0.17 
   0   0  11    0.65    0.15 
  -1   0 -11    0.82    0.17 
   1   0  11    0.50    0.15 
  -2   0 -11    2.40    0.25 
   2   0  11    2.43    0.24 
  -3   0 -11    0.23    0.14 
  -4   0 -11    1.92    0.27 
   5   0  11   20.42    0.68 
   5  -1 -11   -0.05    0.13 
   4  -1 -11    4.82    0.34 
  -4   1  11    4.59    0.37 
   3  -1 -11    0.19    0.14 
  -3   1  11   -0.01    0.10 
   2  -1 -11    0.08    0.13 
  -2   1  11    0.40    0.14 
   1  -1 -11    5.86    0.37 
  -1   1  11    5.59    0.34 
   0  -1 -11    0.16    0.13 
   0   1  11    0.24    0.12 
  -1  -1 -11    2.15    0.26 
   1   1  11    1.70    0.24 
  -2  -1 -11    1.41    0.23 
   2   1  11    1.16    0.20 
   3   1  11    0.28    0.14 
  -4   2  11    0.19    0.13 
  -3   2  11    7.96    0.42 
   2  -2 -11    9.17    0.48 
  -2   2  11    9.58    0.44 
   1  -2 -11   10.12    0.48 
  -1   2  11   11.10    0.47 
   0  -2 -11   11.64    0.51 
   0   2  11   12.95    0.52 
  -1  -2 -11    1.71    0.25 
   1   2  11    1.92    0.27 
  -2  -2 -11    0.33    0.15 
   2   2  11    0.56    0.18 
  -3  -2 -11    0.25    0.15 
   2   8 -12    0.00    0.15 
   1   8 -12    6.15    0.40 
   0   8 -12    2.44    0.32 
  -3  -7  12    2.03    0.27 
   2   7 -12    2.81    0.31 
  -2  -7  12    2.11    0.26 
   1   7 -12    2.93    0.32 
  -1  -7  12    3.07    0.28 
   0   7 -12    7.38    0.42 
   0  -7  12    6.14    0.37 
  -1   7 -12    4.48    0.36 
   1  -7  12    4.97    0.34 
  -2   7 -12    0.03    0.14 
   2  -7  12    0.16    0.12 
   3  -7  12    7.10    0.41 
  -4  -6  12    2.10    0.28 
   3   6 -12    6.23    0.39 
  -3  -6  12    4.97    0.34 
   2   6 -12    3.91    0.34 
  -2  -6  12    4.85    0.33 
   1   6 -12   48.56    0.95 
  -1  -6  12   46.96    0.94 
   0   6 -12    0.40    0.15 
   0  -6  12    0.35    0.14 
  -1   6 -12    6.35    0.39 
   1  -6  12    6.93    0.36 
  -2   6 -12    0.57    0.18 
   2  -6  12    1.02    0.19 
  -3   6 -12    2.16    0.29 
   3  -6  12    1.65    0.24 
   4   5 -12   18.09    0.61 
  -4  -5  12   18.40    0.64 
   3   5 -12   34.25    0.81 
  -3  -5  12   32.38    0.81 
   2   5 -12    0.07    0.14 
  -2  -5  12    0.12    0.11 
   0   5 -12    1.37    0.21 
   0  -5  12    1.32    0.20 
  -1   5 -12    1.73    0.23 
   1  -5  12    1.69    0.21 
  -2   5 -12    0.93    0.19 
   2  -5  12    0.84    0.15 
  -3   5 -12   11.05    0.50 
  -4   5 -12   16.98    0.66 
  -5  -4  12    0.26    0.16 
   4   4 -12    7.58    0.41 
  -4  -4  12    7.84    0.43 
   3   4 -12    8.44    0.42 
  -3  -4  12    9.59    0.45 
   2   4 -12    0.35    0.15 
  -2  -4  12    0.35    0.14 
   1   4 -12    0.74    0.18 
  -1  -4  12    0.78    0.17 
  -1   4 -12   18.09    0.55 
   1  -4  12   17.56    0.52 
  -2   4 -12    0.11    0.13 
  -3   4 -12   66.01    1.19 
   4  -4  12   14.42    0.56 
   5   3 -12    0.30    0.16 
  -5  -3  12    0.11    0.14 
   4   3 -12    4.04    0.34 
  -4  -3  12    4.94    0.35 
   3   3 -12    6.82    0.37 
  -3  -3  12    6.81    0.39 
   2   3 -12    2.03    0.24 
  -2  -3  12    2.55    0.26 
   1   3 -12   20.77    0.57 
  -1  -3  12   21.22    0.62 
   0   3 -12    0.37    0.13 
   0  -3  12    0.41    0.14 
  -3   3 -12    1.35    0.22 
   3  -3  12    1.01    0.20 
  -4   3 -12    2.20    0.28 
   4  -3  12    1.90    0.28 
   5   2 -12    0.74    0.21 
   4   2 -12    2.91    0.29 
  -4  -2  12    2.57    0.28 
   3   2 -12    7.19    0.38 
  -3  -2  12    7.33    0.41 
   2   2 -12    1.55    0.21 
  -2  -2  12    1.87    0.25 
   1   2 -12    8.63    0.38 
  -1  -2  12    9.17    0.43 
   0   2 -12    0.39    0.14 
  -2   2 -12    2.93    0.26 
  -3   2 -12    0.03    0.12 
  -4   2 -12    1.16    0.22 
   4  -2  12    1.95    0.27 
   4   1 -12    7.14    0.40 
  -4  -1  12    6.96    0.42 
   3   1 -12    5.32    0.34 
  -3  -1  12    5.50    0.37 
   2   1 -12    1.86    0.22 
  -2  -1  12    1.96    0.26 
   1   1 -12    1.93    0.26 
   0   1 -12   -0.07    0.09 
   0  -1  12    0.05    0.11 
  -1   1 -12    4.68    0.33 
   1  -1  12    5.82    0.33 
  -3   1 -12    6.58    0.39 
   4   0 -12    0.73    0.18 
  -3   0  12    3.80    0.34 
   2   0 -12   -0.02    0.12 
   1   0 -12    0.73    0.18 
  -1   0  12    1.19    0.20 
   0   0 -12    0.57    0.17 
   0   0  12    0.49    0.16 
  -1   0 -12    6.26    0.37 
   1   0  12    5.97    0.36 
   2   0  12    9.47    0.45 
  -2   1  12    2.52    0.26 
   1  -1 -12   14.76    0.59 
  -1   1  12   15.20    0.56 
   0  -1 -12    4.39    0.36 
   0   1  12    4.78    0.34 
  -1  -1 -12    1.07    0.21 
   1   1  12    1.53    0.24 
  -2  -1 -12    8.21    0.44 
   0   7 -13   -0.05    0.14 
  -3  -6  13    0.49    0.18 
   0   6 -13    1.42    0.25 
   0  -6  13    0.93    0.19 
  -1   6 -13   20.62    0.66 
   1  -6  13   19.38    0.61 
  -2   6 -13    0.08    0.15 
   2  -6  13   -0.05    0.13 
  -3  -5  13    0.11    0.14 
   2   5 -13    0.67    0.19 
  -2  -5  13    0.32    0.15 
   1   5 -13    5.29    0.36 
  -1   5 -13    0.51    0.18 
   1  -5  13    0.29    0.14 
  -2   5 -13   44.25    0.97 
   3   4 -13    2.76    0.31 
  -3  -4  13    2.85    0.30 
   2   4 -13    8.94    0.43 
  -2  -4  13    8.90    0.44 
   1   4 -13   -0.11    0.12 
   0   4 -13    3.11    0.30 
  -2   4 -13    9.32    0.48 
  -3   4 -13    3.03    0.33 
   3   3 -13    0.45    0.17 
  -3  -3  13    0.20    0.15 
   2   3 -13    5.44    0.36 
  -2  -3  13    3.67    0.32 
   1   3 -13   14.63    0.51 
  -1  -3  13   13.84    0.54 
   3   2 -13    3.85    0.32 
  -3  -2  13    4.16    0.35 
   2   2 -13    5.35    0.36 
  -2  -2  13    5.99    0.39 
  -1  -2  13    1.31    0.24 
   0   2 -13    0.00    0.11 
  -3   2 -13    9.64    0.47 
   1   1 -13    0.04    0.13 
   0   1 -13    7.00    0.41 
  -2   1 -13    0.02    0.13 
   0   0  13   16.50    0.60 
  -1   0 -13   16.54    0.66 
   1   4 -14    0.69    0.19 
   0   0   0    0.00    0.00 
;
_shelx_hkl_checksum              75131

_exptl_crystal_recrystallization_method 
'Re-crystallisation from solvent: DCM/hexanes'
####################################################################### 
# 
# This file contains crystal structure data downloaded from the 
# Cambridge Structural Database (CSD) hosted by the Cambridge 
# Crystallographic Data Centre (CCDC).
# 
# Full information about CCDC data access policies and citation 
# guidelines are available at http://www.ccdc.cam.ac.uk/access/V1 
# 
# Audit and citation data items may have been added by the CCDC. 
# Please retain this information to preserve the provenance of 
# this file and to allow appropriate attribution of the data. 
# 
#######################################################################

data_vmd20
_database_code_depnum_ccdc_archive 'CCDC 1062118'
_audit_update_record             
;
2015-04-28 deposited with the CCDC.
2015-05-29 downloaded from the CCDC.
;

_audit_creation_method           SHELXL-2014/7
_shelx_SHELXL_version_number     2014/7
_chemical_name_systematic        ?
_chemical_name_common            ?
_chemical_melting_point          ?
_chemical_formula_moiety         ?
_chemical_formula_sum            'C20 H20 N4 O4'
_chemical_formula_weight         380.40

loop_
_atom_type_symbol
_atom_type_description
_atom_type_scat_dispersion_real
_atom_type_scat_dispersion_imag
_atom_type_scat_source
C C 0.0033 0.0016 'International Tables Vol C Tables 4.2.6.8 and 6.1.1.4'
H H 0.0000 0.0000 'International Tables Vol C Tables 4.2.6.8 and 6.1.1.4'
N N 0.0061 0.0033 'International Tables Vol C Tables 4.2.6.8 and 6.1.1.4'
O O 0.0106 0.0060 'International Tables Vol C Tables 4.2.6.8 and 6.1.1.4'

_space_group_crystal_system      triclinic
_space_group_IT_number           1
_space_group_name_H-M_alt        'P 1'
_space_group_name_Hall           'P 1'

_shelx_space_group_comment       
; 
The symmetry employed for this shelxl refinement is uniquely defined 
by the following loop, which should always be used as a source of 
symmetry information in preference to the above space-group names. 
They are only intended as comments. 
;

loop_
_space_group_symop_operation_xyz
'x, y, z'

_cell_length_a                   7.9466(5)
_cell_length_b                   14.9541(10)
_cell_length_c                   16.2556(11)
_cell_angle_alpha                78.9198(8)
_cell_angle_beta                 79.5663(9)
_cell_angle_gamma                82.7612(9)
_cell_volume                     1856.0(2)
_cell_formula_units_Z            4
_cell_measurement_temperature    88(2)
_cell_measurement_reflns_used    9865
_cell_measurement_theta_min      2.59
_cell_measurement_theta_max      29.03

_exptl_crystal_description       block
_exptl_crystal_colour            orange
_exptl_crystal_density_meas      not_measured
_exptl_crystal_density_method    not_measured
_exptl_crystal_density_diffrn    1.361
_exptl_crystal_F_000             800
_exptl_transmission_factor_min   ?
_exptl_transmission_factor_max   ?
_exptl_crystal_size_max          0.574
_exptl_crystal_size_mid          0.300
_exptl_crystal_size_min          0.144
_exptl_absorpt_coefficient_mu    0.097
_shelx_estimated_absorpt_T_min   0.946
_shelx_estimated_absorpt_T_max   0.986
_exptl_absorpt_correction_type   multi-scan
_exptl_absorpt_correction_T_min  0.8072
_exptl_absorpt_correction_T_max  0.8622
_exptl_absorpt_process_details   'Bruker SADABS 2014/5'
_exptl_absorpt_special_details   ?
_diffrn_ambient_temperature      88(2)
_diffrn_radiation_wavelength     0.71073
_diffrn_radiation_type           MoK\a
_diffrn_source                   'fine-focus sealed tube'
_diffrn_measurement_device_type  'Bruker SMART APEX II CCD'
_diffrn_measurement_method       '\f and \w scans'
_diffrn_detector_area_resol_mean ?
_diffrn_reflns_number            23347
_diffrn_reflns_av_unetI/netI     0.0314
_diffrn_reflns_av_R_equivalents  0.0144
_diffrn_reflns_limit_h_min       -10
_diffrn_reflns_limit_h_max       10
_diffrn_reflns_limit_k_min       -19
_diffrn_reflns_limit_k_max       20
_diffrn_reflns_limit_l_min       -21
_diffrn_reflns_limit_l_max       21
_diffrn_reflns_theta_min         1.729
_diffrn_reflns_theta_max         29.198
_diffrn_reflns_theta_full        25.500
_diffrn_measured_fraction_theta_max 0.920
_diffrn_measured_fraction_theta_full 0.998
_diffrn_reflns_Laue_measured_fraction_max 0.920
_diffrn_reflns_Laue_measured_fraction_full 0.998
_diffrn_reflns_point_group_measured_fraction_max 0.875
_diffrn_reflns_point_group_measured_fraction_full 0.988
_reflns_number_total             17563
_reflns_number_gt                16382
_reflns_threshold_expression     'I > 2\s(I)'
_reflns_Friedel_coverage         0.903
_reflns_Friedel_fraction_max     0.831
_reflns_Friedel_fraction_full    0.978

_reflns_special_details          
; 
 Reflections were merged by SHELXL according to the crystal 
 class for the calculation of statistics and refinement. 
  
 _reflns_Friedel_fraction is defined as the number of unique 
 Friedel pairs measured divided by the number that would be 
 possible theoretically, ignoring centric projections and 
 systematic absences. 
;

_computing_data_collection       'Bruker APEX2 2014.11-0, 2014'
_computing_cell_refinement       'Bruker SAINT 8.34a, 2013'
_computing_data_reduction        'Bruker SAINT 8.34a, 2013'
_computing_structure_solution    'Bruker SHELXTL 2014/4'
_computing_structure_refinement  'SHELXL-2014/7 (Sheldrick, 2014)'
_computing_molecular_graphics    'Bruker SHELXTL'
_computing_publication_material  'Bruker SHELXTL'
_refine_special_details          
;
An orange crystal of approximate dimensions 0.144 x 0.300 x 0.574 mm was mounted
on a glass fiber and transferred to a Bruker SMART APEX II diffractometer.  The
APEX2 program package was used to determine the unit-cell parameters and for data
collection (15 sec/frame scan time for a sphere of diffraction data).  The raw
frame data was processed using SAINT and SADABS to yield the reflection data file.
Subsequent calculations were carried out using the SHELXTL program.  There were no
systematic absences.  The noncentrosymmetric triclinic space group P1 was assigned
and later determined to be correct. The structure was solved by direct methods and
refined on F2 by full-matrix least-squares techniques.  The analytical scattering
factors for neutral atoms were used throughout the analysis. Hydrogen atoms were
included using a riding model.  There were four molecules of the formula-unit present
(Z = 4). At convergence, wR2 = 0.0955 and Goof = 1.025 for 1013 variables refined
against 17563 data (0.73), R1 = 0.0377 for those 16382 data with I > 2.0sigma(I).
The Flack parameter was low with a high standard deviation (-0.4(3)).  The absolute
structure assignment was based on the synthetic method employed.
;

_refine_ls_structure_factor_coef Fsqd
_refine_ls_matrix_type           full
_refine_ls_weighting_scheme      calc
_refine_ls_weighting_details     
'w=1/[\s^2^(Fo^2^)+(0.0475P)^2^+0.4673P] where P=(Fo^2^+2Fc^2^)/3'
_atom_sites_solution_primary     direct
_atom_sites_solution_secondary   difmap
_atom_sites_solution_hydrogens   geom
_refine_ls_hydrogen_treatment    constr
_refine_ls_extinction_method     none
_refine_ls_extinction_coef       ?
_refine_ls_abs_structure_details 
; 
 Flack x determined using 7263 quotients [(I+)-(I-)]/[(I+)+(I-)] 
 (Parsons, Flack and Wagner, Acta Cryst. B69 (2013) 249-259). 
;
_refine_ls_abs_structure_Flack   -0.4(3)
_chemical_absolute_configuration syn
_refine_ls_number_reflns         17563
_refine_ls_number_parameters     1013
_refine_ls_number_restraints     3
_refine_ls_R_factor_all          0.0413
_refine_ls_R_factor_gt           0.0377
_refine_ls_wR_factor_ref         0.0955
_refine_ls_wR_factor_gt          0.0925
_refine_ls_goodness_of_fit_ref   1.025
_refine_ls_restrained_S_all      1.025
_refine_ls_shift/su_max          0.000
_refine_ls_shift/su_mean         0.000

loop_
_atom_site_label
_atom_site_type_symbol
_atom_site_fract_x
_atom_site_fract_y
_atom_site_fract_z
_atom_site_U_iso_or_equiv
_atom_site_adp_type
_atom_site_occupancy
_atom_site_site_symmetry_order
_atom_site_calc_flag
_atom_site_refinement_flags_posn
_atom_site_refinement_flags_adp
_atom_site_refinement_flags_occupancy
_atom_site_disorder_assembly
_atom_site_disorder_group
O1 O 0.0992(2) 0.17808(13) 0.54395(12) 0.0263(4) Uani 1 1 d . . . . .
O2 O 0.1611(2) 0.16552(15) 0.67011(12) 0.0322(4) Uani 1 1 d . . . . .
O3 O 0.7392(3) 0.09970(14) 0.72511(12) 0.0310(4) Uani 1 1 d . . . . .
O4 O 0.9147(2) 0.01879(13) 0.64266(12) 0.0273(4) Uani 1 1 d . . . . .
N1 N 0.4001(3) 0.13510(14) 0.33438(13) 0.0186(4) Uani 1 1 d . . . . .
N2 N 0.3354(3) 0.14469(13) 0.41736(13) 0.0198(4) Uani 1 1 d . . . . .
H2C H 0.2261 0.1630 0.4316 0.024 Uiso 1 1 calc R U . . .
N3 N 0.2034(3) 0.15992(14) 0.59509(13) 0.0219(4) Uani 1 1 d . . . . .
N4 N 0.7794(3) 0.06787(14) 0.65923(13) 0.0224(4) Uani 1 1 d . . . . .
C1 C 0.2955(3) 0.16319(15) 0.28167(15) 0.0189(5) Uani 1 1 d . . . . .
C2 C 0.1123(3) 0.20561(17) 0.29968(17) 0.0232(5) Uani 1 1 d . . . . .
H2A H 0.1080 0.2624 0.3232 0.028 Uiso 1 1 calc R U . . .
H2B H 0.0400 0.1624 0.3406 0.028 Uiso 1 1 calc R U . . .
C3 C 0.0512(3) 0.22657(18) 0.21305(18) 0.0269(5) Uani 1 1 d . . . . .
H3A H 0.0670 0.2906 0.1852 0.032 Uiso 1 1 calc R U . . .
H3B H -0.0714 0.2163 0.2191 0.032 Uiso 1 1 calc R U . . .
C4 C 0.1667(3) 0.15867(17) 0.16252(17) 0.0234(5) Uani 1 1 d . . . . .
H4A H 0.1699 0.1794 0.1007 0.028 Uiso 1 1 calc R U . . .
H4B H 0.1255 0.0969 0.1786 0.028 Uiso 1 1 calc R U . . .
C5 C 0.3455(3) 0.15820(16) 0.18730(15) 0.0183(4) Uani 1 1 d . . . . .
C6 C 0.4252(3) 0.24579(16) 0.14071(15) 0.0190(5) Uani 1 1 d . . . . .
H6A H 0.4281 0.2595 0.0810 0.023 Uiso 1 1 calc R U . . .
C7 C 0.4905(3) 0.30434(17) 0.17470(16) 0.0215(5) Uani 1 1 d . . . . .
H7A H 0.4820 0.2944 0.2347 0.026 Uiso 1 1 calc R U . . .
C8 C 0.5771(3) 0.38531(17) 0.12418(17) 0.0268(5) Uani 1 1 d . . . . .
H8A H 0.5204 0.4411 0.1441 0.040 Uiso 1 1 calc R U . . .
H8B H 0.5695 0.3898 0.0640 0.040 Uiso 1 1 calc R U . . .
H8C H 0.6982 0.3781 0.1313 0.040 Uiso 1 1 calc R U . . .
C9 C 0.4735(3) 0.07706(16) 0.16609(15) 0.0179(4) Uani 1 1 d . . . . .
C10 C 0.4340(3) 0.01534(16) 0.11975(15) 0.0209(5) Uani 1 1 d . . . . .
H10A H 0.3254 0.0231 0.1014 0.025 Uiso 1 1 calc R U . . .
C11 C 0.5522(3) -0.05752(17) 0.10010(17) 0.0257(5) Uani 1 1 d . . . . .
H11A H 0.5235 -0.0991 0.0685 0.031 Uiso 1 1 calc R U . . .
C12 C 0.7111(3) -0.06993(17) 0.12621(16) 0.0256(5) Uani 1 1 d . . . . .
H12A H 0.7908 -0.1202 0.1134 0.031 Uiso 1 1 calc R U . . .
C13 C 0.7528(3) -0.00796(17) 0.17135(15) 0.0242(5) Uani 1 1 d . . . . .
H13A H 0.8618 -0.0159 0.1894 0.029 Uiso 1 1 calc R U . . .
C14 C 0.6365(3) 0.06521(16) 0.19021(15) 0.0213(5) Uani 1 1 d . . . . .
H14A H 0.6676 0.1079 0.2199 0.026 Uiso 1 1 calc R U . . .
C15 C 0.4405(3) 0.12578(15) 0.47659(15) 0.0185(5) Uani 1 1 d . . . . .
C16 C 0.3824(3) 0.13188(16) 0.56366(15) 0.0199(5) Uani 1 1 d . . . . .
C17 C 0.4928(3) 0.11390(16) 0.62323(15) 0.0201(5) Uani 1 1 d . . . . .
H17A H 0.4515 0.1194 0.6808 0.024 Uiso 1 1 calc R U . . .
C18 C 0.6632(3) 0.08795(16) 0.59696(15) 0.0205(5) Uani 1 1 d . . . . .
C19 C 0.7269(3) 0.07903(17) 0.51254(16) 0.0212(5) Uani 1 1 d . . . . .
H19A H 0.8448 0.0598 0.4962 0.025 Uiso 1 1 calc R U . . .
C20 C 0.6184(3) 0.09814(16) 0.45368(15) 0.0201(5) Uani 1 1 d . . . . .
H20A H 0.6626 0.0929 0.3963 0.024 Uiso 1 1 calc R U . . .
O5 O 0.7288(2) 0.64100(12) 0.60412(12) 0.0267(4) Uani 1 1 d . . . . .
O6 O 0.6001(2) 0.66855(13) 0.49398(13) 0.0301(4) Uani 1 1 d . . . . .
O7 O 0.5734(3) 0.44476(14) 0.32879(13) 0.0316(4) Uani 1 1 d . . . . .
O8 O 0.7412(3) 0.31830(18) 0.34371(15) 0.0450(6) Uani 1 1 d . . . . .
N5 N 0.9229(2) 0.40592(14) 0.71676(12) 0.0188(4) Uani 1 1 d . . . . .
N6 N 0.8520(3) 0.47506(14) 0.65975(13) 0.0193(4) Uani 1 1 d . . . . .
H6B H 0.8344 0.5315 0.6699 0.023 Uiso 1 1 calc R U . . .
N7 N 0.6821(3) 0.61612(14) 0.54356(14) 0.0216(4) Uani 1 1 d . . . . .
N8 N 0.6762(3) 0.39054(17) 0.36625(14) 0.0262(5) Uani 1 1 d . . . . .
C21 C 0.9504(3) 0.43081(17) 0.78397(15) 0.0190(5) Uani 1 1 d . . . . .
C22 C 0.9111(3) 0.52526(18) 0.80800(17) 0.0262(5) Uani 1 1 d . . . . .
H22A H 0.7867 0.5452 0.8122 0.031 Uiso 1 1 calc R U . . .
H22B H 0.9757 0.5708 0.7657 0.031 Uiso 1 1 calc R U . . .
C23 C 0.9694(4) 0.5135(2) 0.89473(18) 0.0313(6) Uani 1 1 d . . . . .
H23A H 1.0893 0.5288 0.8883 0.038 Uiso 1 1 calc R U . . .
H23B H 0.8936 0.5526 0.9316 0.038 Uiso 1 1 calc R U . . .
C24 C 0.9548(3) 0.41203(19) 0.93089(16) 0.0275(5) Uani 1 1 d . . . . .
H24A H 0.8339 0.4008 0.9544 0.033 Uiso 1 1 calc R U . . .
H24B H 1.0257 0.3910 0.9764 0.033 Uiso 1 1 calc R U . . .
C25 C 1.0215(3) 0.36219(17) 0.85492(14) 0.0198(5) Uani 1 1 d . . . . .
C26 C 0.9622(3) 0.26759(17) 0.86529(15) 0.0212(5) Uani 1 1 d . . . . .
H26A H 0.9766 0.2412 0.8155 0.025 Uiso 1 1 calc R U . . .
C27 C 0.8920(3) 0.2181(2) 0.93727(17) 0.0297(5) Uani 1 1 d . . . . .
H27A H 0.8756 0.2438 0.9876 0.036 Uiso 1 1 calc R U . . .
C28 C 0.8372(4) 0.1245(2) 0.9441(2) 0.0414(7) Uani 1 1 d . . . . .
H28A H 0.7156 0.1239 0.9695 0.062 Uiso 1 1 calc R U . . .
H28B H 0.9065 0.0801 0.9800 0.062 Uiso 1 1 calc R U . . .
H28C H 0.8536 0.1083 0.8874 0.062 Uiso 1 1 calc R U . . .
C29 C 1.2191(3) 0.35066(16) 0.83248(15) 0.0202(4) Uani 1 1 d . . . . .
C30 C 1.3269(3) 0.35216(19) 0.89071(17) 0.0280(5) Uani 1 1 d . . . . .
H30A H 1.2797 0.3678 0.9447 0.034 Uiso 1 1 calc R U . . .
C31 C 1.5035(3) 0.3308(2) 0.87043(18) 0.0325(6) Uani 1 1 d . . . . .
H31A H 1.5760 0.3324 0.9105 0.039 Uiso 1 1 calc R U . . .
C32 C 1.5740(3) 0.30746(18) 0.79228(18) 0.0272(5) Uani 1 1 d . . . . .
H32A H 1.6943 0.2917 0.7791 0.033 Uiso 1 1 calc R U . . .
C33 C 1.4682(3) 0.30713(17) 0.73351(15) 0.0212(5) Uani 1 1 d . . . . .
H33A H 1.5160 0.2923 0.6793 0.025 Uiso 1 1 calc R U . . .
C34 C 1.2928(3) 0.32830(16) 0.75353(15) 0.0209(5) Uani 1 1 d . . . . .
H34A H 1.2213 0.3276 0.7128 0.025 Uiso 1 1 calc R U . . .
C35 C 0.8099(3) 0.45579(16) 0.58878(15) 0.0172(4) Uani 1 1 d . . . . .
C36 C 0.7271(3) 0.52228(16) 0.53029(15) 0.0186(4) Uani 1 1 d . . . . .
C37 C 0.6831(3) 0.50109(17) 0.45777(15) 0.0197(5) Uani 1 1 d . . . . .
H37A H 0.6261 0.5463 0.4200 0.024 Uiso 1 1 calc R U . . .
C38 C 0.7241(3) 0.41295(18) 0.44188(15) 0.0207(5) Uani 1 1 d . . . . .
C39 C 0.8084(3) 0.34555(17) 0.49634(16) 0.0212(5) Uani 1 1 d . . . . .
H39A H 0.8374 0.2857 0.4833 0.025 Uiso 1 1 calc R U . . .
C40 C 0.8493(3) 0.36596(17) 0.56858(15) 0.0204(5) Uani 1 1 d . . . . .
H40A H 0.9047 0.3195 0.6059 0.024 Uiso 1 1 calc R U . . .
O9 O 0.2490(2) 0.36254(12) 0.42278(12) 0.0245(4) Uani 1 1 d . . . . .
O10 O 0.3636(3) 0.33627(13) 0.53716(13) 0.0310(4) Uani 1 1 d . . . . .
O11 O 0.3936(3) 0.56531(15) 0.69401(13) 0.0355(5) Uani 1 1 d . . . . .
O12 O 0.2325(3) 0.69373(15) 0.67613(14) 0.0364(5) Uani 1 1 d . . . . .
N9 N 0.0111(2) 0.58833(14) 0.31917(12) 0.0182(4) Uani 1 1 d . . . . .
N10 N 0.1109(3) 0.52554(14) 0.36865(12) 0.0185(4) Uani 1 1 d . . . . .
H10B H 0.1504 0.4725 0.3534 0.022 Uiso 1 1 calc R U . . .
N11 N 0.2864(3) 0.38803(14) 0.48512(13) 0.0195(4) Uani 1 1 d . . . . .
N12 N 0.2915(3) 0.61927(16) 0.65643(13) 0.0246(4) Uani 1 1 d . . . . .
C41 C 0.0036(3) 0.56722(16) 0.24763(15) 0.0180(4) Uani 1 1 d . . . . .
C42 C 0.0871(4) 0.48396(18) 0.21195(17) 0.0274(5) Uani 1 1 d . . . . .
H42A H 0.0493 0.4272 0.2494 0.033 Uiso 1 1 calc R U . . .
H42B H 0.2139 0.4816 0.2045 0.033 Uiso 1 1 calc R U . . .
C43 C 0.0249(4) 0.49653(19) 0.12530(17) 0.0304(6) Uani 1 1 d . . . . .
H43A H 0.1078 0.5279 0.0792 0.036 Uiso 1 1 calc R U . . .
H43B H 0.0083 0.4369 0.1116 0.036 Uiso 1 1 calc R U . . .
C44 C -0.1454(4) 0.55550(18) 0.13831(16) 0.0269(5) Uani 1 1 d . . . . .
H44A H -0.2376 0.5183 0.1714 0.032 Uiso 1 1 calc R U . . .
H44B H -0.1795 0.5852 0.0831 0.032 Uiso 1 1 calc R U . . .
C45 C -0.1105(3) 0.62716(16) 0.18763(14) 0.0196(5) Uani 1 1 d . . . . .
C46 C -0.2688(3) 0.67244(17) 0.23811(15) 0.0230(5) Uani 1 1 d . . . . .
H46A H -0.2485 0.7115 0.2742 0.028 Uiso 1 1 calc R U . . .
C47 C -0.4291(3) 0.6628(2) 0.23650(17) 0.0305(6) Uani 1 1 d . . . . .
H47A H -0.4526 0.6247 0.2002 0.037 Uiso 1 1 calc R U . . .
C48 C -0.5772(3) 0.7083(2) 0.28859(19) 0.0327(6) Uani 1 1 d . . . . .
H48A H -0.6633 0.6648 0.3125 0.049 Uiso 1 1 calc R U . . .
H48B H -0.6286 0.7612 0.2527 0.049 Uiso 1 1 calc R U . . .
H48C H -0.5370 0.7288 0.3348 0.049 Uiso 1 1 calc R U . . .
C49 C -0.0076(3) 0.70355(16) 0.13145(14) 0.0175(4) Uani 1 1 d . . . . .
C50 C 0.0129(3) 0.72046(16) 0.04278(15) 0.0210(5) Uani 1 1 d . . . . .
H50A H -0.0329 0.6815 0.0144 0.025 Uiso 1 1 calc R U . . .
C51 C 0.0994(3) 0.79354(17) -0.00443(15) 0.0225(5) Uani 1 1 d . . . . .
H51A H 0.1123 0.8039 -0.0647 0.027 Uiso 1 1 calc R U . . .
C52 C 0.1669(3) 0.85130(17) 0.03561(16) 0.0228(5) Uani 1 1 d . . . . .
H52A H 0.2256 0.9013 0.0031 0.027 Uiso 1 1 calc R U . . .
C53 C 0.1480(3) 0.83543(17) 0.12386(15) 0.0221(5) Uani 1 1 d . . . . .
H53A H 0.1938 0.8748 0.1518 0.027 Uiso 1 1 calc R U . . .
C54 C 0.0625(3) 0.76227(16) 0.17108(14) 0.0196(4) Uani 1 1 d . . . . .
H54A H 0.0511 0.7518 0.2313 0.024 Uiso 1 1 calc R U . . .
C55 C 0.1477(3) 0.54586(16) 0.44068(14) 0.0174(4) Uani 1 1 d . . . . .
C56 C 0.2376(3) 0.48191(16) 0.49731(15) 0.0172(4) Uani 1 1 d . . . . .
C57 C 0.2842(3) 0.50593(16) 0.56824(15) 0.0185(4) Uani 1 1 d . . . . .
H57A H 0.3468 0.4626 0.6051 0.022 Uiso 1 1 calc R U . . .
C58 C 0.2379(3) 0.59346(17) 0.58373(15) 0.0200(5) Uani 1 1 d . . . . .
C59 C 0.1433(3) 0.65808(17) 0.53150(16) 0.0211(5) Uani 1 1 d . . . . .
H59A H 0.1102 0.7177 0.5446 0.025 Uiso 1 1 calc R U . . .
C60 C 0.0987(3) 0.63481(16) 0.46112(15) 0.0189(5) Uani 1 1 d . . . . .
H60A H 0.0343 0.6787 0.4256 0.023 Uiso 1 1 calc R U . . .
O13 O 0.8459(2) 0.82790(12) 0.46751(11) 0.0227(4) Uani 1 1 d . . . . .
O14 O 0.7794(2) 0.84303(13) 0.34193(11) 0.0269(4) Uani 1 1 d . . . . .
O15 O 0.2058(3) 0.93010(14) 0.28717(11) 0.0296(4) Uani 1 1 d . . . . .
O16 O 0.0237(2) 0.99452(13) 0.37960(12) 0.0252(4) Uani 1 1 d . . . . .
N13 N 0.5514(3) 0.86667(13) 0.67929(12) 0.0183(4) Uani 1 1 d . . . . .
N14 N 0.6128(3) 0.85834(14) 0.59562(12) 0.0189(4) Uani 1 1 d . . . . .
H14B H 0.7215 0.8396 0.5802 0.023 Uiso 1 1 calc R U . . .
N15 N 0.7393(3) 0.84755(14) 0.41779(12) 0.0191(4) Uani 1 1 d . . . . .
N16 N 0.1616(3) 0.95113(14) 0.35760(13) 0.0199(4) Uani 1 1 d . . . . .
C61 C 0.6608(3) 0.84077(16) 0.72981(14) 0.0176(4) Uani 1 1 d . . . . .
C62 C 0.8473(3) 0.80467(18) 0.71037(15) 0.0211(5) Uani 1 1 d . . . . .
H62A H 0.9109 0.8475 0.6647 0.025 Uiso 1 1 calc R U . . .
H62B H 0.8579 0.7442 0.6927 0.025 Uiso 1 1 calc R U . . .
C63 C 0.9161(3) 0.79676(19) 0.79468(17) 0.0255(5) Uani 1 1 d . . . . .
H63A H 0.9166 0.7332 0.8264 0.031 Uiso 1 1 calc R U . . .
H63B H 1.0341 0.8158 0.7843 0.031 Uiso 1 1 calc R U . . .
C64 C 0.7891(3) 0.86228(19) 0.84345(16) 0.0248(5) Uani 1 1 d . . . . .
H64A H 0.8149 0.9266 0.8229 0.030 Uiso 1 1 calc R U . . .
H64B H 0.7927 0.8468 0.9052 0.030 Uiso 1 1 calc R U . . .
C65 C 0.6122(3) 0.84690(17) 0.82406(15) 0.0192(5) Uani 1 1 d . . . . .
C66 C 0.4700(3) 0.92298(17) 0.83858(15) 0.0215(5) Uani 1 1 d . . . . .
H66A H 0.3640 0.9179 0.8215 0.026 Uiso 1 1 calc R U . . .
C67 C 0.4784(3) 0.99535(18) 0.87246(16) 0.0259(5) Uani 1 1 d . . . . .
H67A H 0.5820 1.0002 0.8920 0.031 Uiso 1 1 calc R U . . .
C68 C 0.3358(4) 1.07062(19) 0.88237(18) 0.0335(6) Uani 1 1 d . . . . .
H68A H 0.3008 1.0742 0.9427 0.050 Uiso 1 1 calc R U . . .
H68B H 0.2375 1.0577 0.8593 0.050 Uiso 1 1 calc R U . . .
H68C H 0.3761 1.1290 0.8515 0.050 Uiso 1 1 calc R U . . .
C69 C 0.5530(3) 0.75421(17) 0.87273(15) 0.0199(5) Uani 1 1 d . . . . .
C70 C 0.5523(4) 0.73084(19) 0.96030(16) 0.0281(5) Uani 1 1 d . . . . .
H70A H 0.5907 0.7717 0.9894 0.034 Uiso 1 1 calc R U . . .
C71 C 0.4956(4) 0.6481(2) 1.00529(17) 0.0335(6) Uani 1 1 d . . . . .
H71A H 0.4948 0.6334 1.0649 0.040 Uiso 1 1 calc R U . . .
C72 C 0.4406(3) 0.58721(19) 0.96414(17) 0.0303(6) Uani 1 1 d . . . . .
H72A H 0.4031 0.5307 0.9952 0.036 Uiso 1 1 calc R U . . .
C73 C 0.4403(3) 0.6088(2) 0.87784(17) 0.0296(6) Uani 1 1 d . . . . .
H73A H 0.4034 0.5670 0.8491 0.035 Uiso 1 1 calc R U . . .
C74 C 0.4943(3) 0.69249(18) 0.83263(16) 0.0239(5) Uani 1 1 d . . . . .
H74A H 0.4908 0.7076 0.7734 0.029 Uiso 1 1 calc R U . . .
C75 C 0.5058(3) 0.87907(15) 0.53774(14) 0.0167(4) Uani 1 1 d . . . . .
C76 C 0.5621(3) 0.87559(15) 0.44996(14) 0.0170(4) Uani 1 1 d . . . . .
C77 C 0.4500(3) 0.89867(15) 0.39096(14) 0.0178(4) Uani 1 1 d . . . . .
H77A H 0.4898 0.8966 0.3326 0.021 Uiso 1 1 calc R U . . .
C78 C 0.2799(3) 0.92464(15) 0.41915(14) 0.0180(4) Uani 1 1 d . . . . .
C79 C 0.2187(3) 0.92869(16) 0.50471(15) 0.0191(5) Uani 1 1 d . . . . .
H79A H 0.1010 0.9471 0.5225 0.023 Uiso 1 1 calc R U . . .
C80 C 0.3288(3) 0.90606(16) 0.56271(14) 0.0197(5) Uani 1 1 d . . . . .
H80A H 0.2862 0.9084 0.6208 0.024 Uiso 1 1 calc R U . . .

loop_
_atom_site_aniso_label
_atom_site_aniso_U_11
_atom_site_aniso_U_22
_atom_site_aniso_U_33
_atom_site_aniso_U_23
_atom_site_aniso_U_13
_atom_site_aniso_U_12
O1 0.0233(9) 0.0267(9) 0.0258(9) -0.0033(7) -0.0004(7) 0.0018(7)
O2 0.0274(10) 0.0448(12) 0.0259(10) -0.0171(9) 0.0047(8) -0.0053(8)
O3 0.0339(10) 0.0383(11) 0.0220(9) -0.0106(8) -0.0029(8) -0.0018(8)
O4 0.0269(9) 0.0243(9) 0.0288(10) -0.0024(7) -0.0045(7) 0.0006(7)
N1 0.0214(9) 0.0155(9) 0.0183(9) -0.0047(7) 0.0004(7) -0.0021(7)
N2 0.0210(10) 0.0170(10) 0.0195(10) -0.0042(8) 0.0003(8) 0.0015(8)
N3 0.0226(10) 0.0185(10) 0.0235(10) -0.0056(8) 0.0023(8) -0.0026(8)
N4 0.0243(10) 0.0204(10) 0.0212(10) -0.0014(8) -0.0009(8) -0.0041(8)
C1 0.0198(11) 0.0122(10) 0.0242(12) -0.0032(9) -0.0011(9) -0.0037(8)
C2 0.0211(12) 0.0167(11) 0.0304(13) -0.0045(10) -0.0016(10) 0.0003(9)
C3 0.0230(12) 0.0227(12) 0.0377(14) -0.0099(11) -0.0091(10) 0.0012(10)
C4 0.0222(11) 0.0187(11) 0.0323(13) -0.0085(10) -0.0084(10) -0.0010(9)
C5 0.0197(11) 0.0149(10) 0.0216(11) -0.0048(9) -0.0051(9) -0.0017(8)
C6 0.0227(11) 0.0175(11) 0.0167(10) -0.0016(9) -0.0048(9) -0.0007(9)
C7 0.0243(12) 0.0193(11) 0.0202(11) -0.0025(9) -0.0024(9) -0.0022(9)
C8 0.0288(13) 0.0212(12) 0.0298(13) -0.0037(10) 0.0000(10) -0.0083(10)
C9 0.0201(11) 0.0149(10) 0.0174(10) -0.0012(8) -0.0010(8) -0.0025(8)
C10 0.0216(11) 0.0181(11) 0.0234(11) -0.0055(9) -0.0025(9) -0.0026(9)
C11 0.0269(12) 0.0216(11) 0.0303(13) -0.0111(10) 0.0001(10) -0.0055(10)
C12 0.0250(12) 0.0207(11) 0.0278(13) -0.0042(10) 0.0018(10) 0.0020(9)
C13 0.0194(11) 0.0267(12) 0.0243(12) -0.0010(10) -0.0030(9) -0.0001(9)
C14 0.0223(11) 0.0229(11) 0.0202(11) -0.0060(9) -0.0045(9) -0.0024(9)
C15 0.0229(11) 0.0108(10) 0.0210(11) -0.0032(8) -0.0006(9) -0.0019(8)
C16 0.0227(11) 0.0144(10) 0.0212(11) -0.0047(9) 0.0019(9) -0.0025(9)
C17 0.0274(12) 0.0152(11) 0.0163(11) -0.0029(9) 0.0015(9) -0.0036(9)
C18 0.0253(12) 0.0150(11) 0.0203(11) -0.0011(9) -0.0027(9) -0.0029(9)
C19 0.0225(12) 0.0171(11) 0.0230(12) -0.0050(9) -0.0001(9) -0.0009(9)
C20 0.0239(12) 0.0167(11) 0.0178(11) -0.0042(9) 0.0020(9) 0.0000(9)
O5 0.0308(10) 0.0209(9) 0.0297(10) -0.0073(8) -0.0064(8) -0.0004(7)
O6 0.0309(10) 0.0190(9) 0.0408(11) 0.0019(8) -0.0168(9) 0.0007(7)
O7 0.0335(10) 0.0343(11) 0.0292(10) -0.0012(8) -0.0145(8) -0.0053(8)
O8 0.0455(13) 0.0557(14) 0.0408(12) -0.0333(11) -0.0153(10) 0.0185(11)
N5 0.0166(9) 0.0207(9) 0.0184(9) -0.0025(8) -0.0030(7) -0.0004(7)
N6 0.0199(9) 0.0165(9) 0.0212(10) -0.0047(8) -0.0027(8) 0.0003(7)
N7 0.0173(9) 0.0170(10) 0.0288(11) -0.0010(8) -0.0024(8) -0.0019(7)
N8 0.0211(10) 0.0357(12) 0.0227(11) -0.0081(9) -0.0021(8) -0.0040(9)
C21 0.0127(10) 0.0225(11) 0.0217(11) -0.0066(9) 0.0017(8) -0.0027(8)
C22 0.0230(12) 0.0264(13) 0.0304(13) -0.0121(11) 0.0001(10) -0.0025(10)
C23 0.0285(13) 0.0384(15) 0.0315(14) -0.0198(12) -0.0017(11) -0.0035(11)
C24 0.0214(12) 0.0421(15) 0.0205(11) -0.0128(11) 0.0018(9) -0.0049(10)
C25 0.0163(10) 0.0278(12) 0.0157(10) -0.0054(9) -0.0007(8) -0.0034(9)
C26 0.0147(10) 0.0268(12) 0.0214(11) -0.0010(9) -0.0038(8) -0.0025(9)
C27 0.0251(12) 0.0384(15) 0.0249(12) -0.0002(11) -0.0036(10) -0.0086(11)
C28 0.0368(16) 0.0449(17) 0.0381(16) 0.0084(14) -0.0020(13) -0.0167(14)
C29 0.0179(10) 0.0217(11) 0.0224(11) -0.0056(9) -0.0035(9) -0.0040(8)
C30 0.0251(12) 0.0383(14) 0.0236(12) -0.0102(11) -0.0060(10) -0.0044(11)
C31 0.0226(12) 0.0474(17) 0.0336(14) -0.0126(12) -0.0133(11) -0.0045(11)
C32 0.0164(11) 0.0320(13) 0.0342(14) -0.0055(11) -0.0062(10) -0.0033(9)
C33 0.0193(11) 0.0224(11) 0.0215(11) -0.0040(9) -0.0006(9) -0.0034(9)
C34 0.0200(11) 0.0237(11) 0.0203(11) -0.0038(9) -0.0044(9) -0.0053(9)
C35 0.0126(10) 0.0179(11) 0.0195(11) -0.0031(9) 0.0011(8) -0.0011(8)
C36 0.0159(10) 0.0177(11) 0.0210(11) -0.0022(9) -0.0004(9) -0.0021(8)
C37 0.0130(10) 0.0223(12) 0.0212(11) 0.0023(9) -0.0015(8) -0.0035(9)
C38 0.0147(10) 0.0303(13) 0.0177(11) -0.0064(10) 0.0009(8) -0.0056(9)
C39 0.0193(11) 0.0205(12) 0.0231(12) -0.0064(9) 0.0000(9) 0.0002(9)
C40 0.0173(11) 0.0204(11) 0.0215(11) -0.0032(9) -0.0005(9) 0.0014(9)
O9 0.0314(9) 0.0177(8) 0.0252(9) -0.0062(7) -0.0059(7) 0.0006(7)
O10 0.0380(11) 0.0176(9) 0.0386(11) 0.0009(8) -0.0186(9) 0.0020(8)
O11 0.0418(12) 0.0377(11) 0.0321(11) -0.0070(9) -0.0193(9) -0.0023(9)
O12 0.0390(11) 0.0416(12) 0.0350(11) -0.0234(9) -0.0109(9) 0.0056(9)
N9 0.0182(9) 0.0184(9) 0.0170(9) -0.0016(7) -0.0029(7) 0.0004(7)
N10 0.0209(10) 0.0157(9) 0.0185(9) -0.0045(7) -0.0035(8) 0.0026(7)
N11 0.0184(9) 0.0159(9) 0.0229(10) -0.0010(8) -0.0020(8) -0.0023(7)
N12 0.0232(10) 0.0317(12) 0.0200(10) -0.0063(9) -0.0021(8) -0.0054(9)
C41 0.0183(11) 0.0178(11) 0.0179(11) -0.0030(9) -0.0007(8) -0.0047(9)
C42 0.0407(15) 0.0204(12) 0.0218(12) -0.0082(10) -0.0043(10) 0.0006(11)
C43 0.0501(17) 0.0232(12) 0.0203(12) -0.0076(10) -0.0034(11) -0.0097(12)
C44 0.0347(13) 0.0278(12) 0.0221(12) -0.0053(10) -0.0061(10) -0.0135(10)
C45 0.0211(11) 0.0223(11) 0.0160(10) -0.0017(9) -0.0036(9) -0.0067(9)
C46 0.0263(12) 0.0228(12) 0.0208(11) -0.0042(9) -0.0045(9) -0.0046(9)
C47 0.0280(13) 0.0408(15) 0.0246(13) -0.0097(11) -0.0039(10) -0.0053(11)
C48 0.0221(13) 0.0426(16) 0.0325(14) -0.0047(12) -0.0036(11) -0.0035(11)
C49 0.0146(10) 0.0202(11) 0.0174(10) -0.0033(8) -0.0027(8) -0.0005(8)
C50 0.0214(11) 0.0253(12) 0.0185(11) -0.0060(9) -0.0059(9) -0.0035(9)
C51 0.0226(11) 0.0295(12) 0.0139(10) -0.0009(9) -0.0024(8) -0.0024(9)
C52 0.0208(11) 0.0228(11) 0.0231(12) 0.0008(9) -0.0028(9) -0.0036(9)
C53 0.0226(11) 0.0235(11) 0.0222(11) -0.0060(9) -0.0050(9) -0.0042(9)
C54 0.0195(11) 0.0235(11) 0.0166(10) -0.0034(9) -0.0053(8) -0.0016(9)
C55 0.0155(10) 0.0193(11) 0.0160(10) -0.0032(9) 0.0018(8) -0.0025(8)
C56 0.0140(10) 0.0155(10) 0.0203(11) -0.0026(9) 0.0018(8) -0.0021(8)
C57 0.0134(10) 0.0213(11) 0.0193(11) -0.0008(9) -0.0010(8) -0.0029(8)
C58 0.0196(11) 0.0241(12) 0.0170(11) -0.0051(9) -0.0011(9) -0.0050(9)
C59 0.0212(11) 0.0198(11) 0.0216(11) -0.0073(9) 0.0009(9) -0.0003(9)
C60 0.0200(11) 0.0174(11) 0.0179(11) -0.0032(9) -0.0021(9) 0.0023(9)
O13 0.0226(8) 0.0250(9) 0.0195(8) -0.0035(7) -0.0031(7) 0.0000(7)
O14 0.0279(9) 0.0358(10) 0.0165(8) -0.0096(7) 0.0020(7) -0.0012(8)
O15 0.0344(10) 0.0397(11) 0.0157(8) -0.0077(8) -0.0054(7) -0.0010(8)
O16 0.0253(9) 0.0240(9) 0.0253(9) -0.0042(7) -0.0053(7) 0.0032(7)
N13 0.0253(10) 0.0167(9) 0.0125(9) -0.0028(7) -0.0022(7) -0.0016(8)
N14 0.0231(10) 0.0193(10) 0.0136(9) -0.0040(7) -0.0017(7) 0.0007(8)
N15 0.0228(10) 0.0168(9) 0.0169(9) -0.0034(7) -0.0008(8) -0.0021(8)
N16 0.0256(10) 0.0171(9) 0.0165(9) -0.0003(7) -0.0043(8) -0.0030(8)
C61 0.0218(11) 0.0153(10) 0.0155(10) -0.0033(8) -0.0017(8) -0.0019(8)
C62 0.0214(11) 0.0239(12) 0.0185(11) -0.0072(9) -0.0030(9) 0.0005(9)
C63 0.0211(12) 0.0337(14) 0.0245(12) -0.0116(11) -0.0065(10) 0.0017(10)
C64 0.0225(12) 0.0327(14) 0.0227(12) -0.0122(10) -0.0065(9) -0.0003(10)
C65 0.0215(11) 0.0216(11) 0.0155(11) -0.0060(9) -0.0035(9) -0.0006(9)
C66 0.0238(11) 0.0242(12) 0.0151(10) -0.0038(9) -0.0013(9) 0.0008(9)
C67 0.0301(13) 0.0269(13) 0.0190(11) -0.0042(10) -0.0009(10) -0.0010(10)
C68 0.0447(16) 0.0244(13) 0.0264(13) -0.0056(10) 0.0039(12) 0.0033(12)
C69 0.0191(11) 0.0218(11) 0.0166(11) -0.0025(9) -0.0024(8) 0.0049(9)
C70 0.0352(14) 0.0298(13) 0.0187(11) -0.0064(10) -0.0068(10) 0.0061(11)
C71 0.0414(15) 0.0350(14) 0.0183(12) 0.0040(10) -0.0056(11) 0.0067(12)
C72 0.0266(13) 0.0269(13) 0.0306(13) 0.0055(10) -0.0007(10) 0.0011(10)
C73 0.0274(13) 0.0326(14) 0.0281(13) -0.0030(11) -0.0018(10) -0.0079(11)
C74 0.0240(12) 0.0292(13) 0.0190(11) -0.0030(10) -0.0033(9) -0.0059(10)
C75 0.0248(11) 0.0111(10) 0.0134(10) -0.0011(8) -0.0019(8) -0.0019(8)
C76 0.0208(11) 0.0125(10) 0.0164(10) -0.0028(8) 0.0009(8) -0.0023(8)
C77 0.0265(12) 0.0140(10) 0.0130(10) -0.0028(8) -0.0015(9) -0.0038(9)
C78 0.0258(12) 0.0139(10) 0.0149(10) -0.0019(8) -0.0054(9) -0.0020(9)
C79 0.0235(12) 0.0158(11) 0.0165(11) -0.0016(9) -0.0012(9) -0.0017(9)
C80 0.0267(12) 0.0180(11) 0.0134(10) -0.0034(9) -0.0002(9) -0.0020(9)

_geom_special_details            
; 
 All esds (except the esd in the dihedral angle between two l.s. planes) 
 are estimated using the full covariance matrix.  The cell esds are taken 
 into account individually in the estimation of esds in distances, angles 
 and torsion angles; correlations between esds in cell parameters are only 
 used when they are defined by crystal symmetry.  An approximate (isotropic) 
 treatment of cell esds is used for estimating esds involving l.s. planes. 
;

loop_
_geom_bond_atom_site_label_1
_geom_bond_atom_site_label_2
_geom_bond_distance
_geom_bond_site_symmetry_2
_geom_bond_publ_flag
O1 N3 1.247(3) . ?
O2 N3 1.221(3) . ?
O3 N4 1.228(3) . ?
O4 N4 1.240(3) . ?
N1 C1 1.278(3) . ?
N1 N2 1.382(3) . ?
N2 C15 1.354(3) . ?
N3 C16 1.460(3) . ?
N4 C18 1.456(3) . ?
C1 C2 1.514(3) . ?
C1 C5 1.527(3) . ?
C2 C3 1.535(4) . ?
C3 C4 1.536(4) . ?
C4 C5 1.544(3) . ?
C5 C6 1.531(3) . ?
C5 C9 1.533(3) . ?
C6 C7 1.321(3) . ?
C7 C8 1.495(3) . ?
C9 C10 1.394(3) . ?
C9 C14 1.401(3) . ?
C10 C11 1.392(3) . ?
C11 C12 1.383(4) . ?
C12 C13 1.391(4) . ?
C13 C14 1.385(3) . ?
C15 C16 1.424(3) . ?
C15 C20 1.425(3) . ?
C16 C17 1.388(4) . ?
C17 C18 1.374(3) . ?
C18 C19 1.400(3) . ?
C19 C20 1.369(4) . ?
O5 N7 1.246(3) . ?
O6 N7 1.228(3) . ?
O7 N8 1.232(3) . ?
O8 N8 1.229(3) . ?
N5 C21 1.282(3) . ?
N5 N6 1.386(3) . ?
N6 C35 1.348(3) . ?
N7 C36 1.451(3) . ?
N8 C38 1.459(3) . ?
C21 C22 1.517(3) . ?
C21 C25 1.529(3) . ?
C22 C23 1.534(4) . ?
C23 C24 1.529(4) . ?
C24 C25 1.542(3) . ?
C25 C26 1.517(3) . ?
C25 C29 1.541(3) . ?
C26 C27 1.327(3) . ?
C27 C28 1.496(4) . ?
C29 C30 1.392(3) . ?
C29 C34 1.395(3) . ?
C30 C31 1.393(4) . ?
C31 C32 1.383(4) . ?
C32 C33 1.384(3) . ?
C33 C34 1.383(3) . ?
C35 C36 1.423(3) . ?
C35 C40 1.427(3) . ?
C36 C37 1.390(3) . ?
C37 C38 1.379(4) . ?
C38 C39 1.397(3) . ?
C39 C40 1.370(3) . ?
O9 N11 1.244(3) . ?
O10 N11 1.228(3) . ?
O11 N12 1.228(3) . ?
O12 N12 1.230(3) . ?
N9 C41 1.275(3) . ?
N9 N10 1.382(3) . ?
N10 C55 1.354(3) . ?
N11 C56 1.450(3) . ?
N12 C58 1.458(3) . ?
C41 C42 1.502(3) . ?
C41 C45 1.535(3) . ?
C42 C43 1.546(4) . ?
C43 C44 1.524(4) . ?
C44 C45 1.534(3) . ?
C45 C46 1.530(3) . ?
C45 C49 1.540(3) . ?
C46 C47 1.305(4) . ?
C47 C48 1.492(4) . ?
C49 C50 1.398(3) . ?
C49 C54 1.402(3) . ?
C50 C51 1.390(3) . ?
C51 C52 1.384(3) . ?
C52 C53 1.392(3) . ?
C53 C54 1.387(3) . ?
C55 C56 1.414(3) . ?
C55 C60 1.423(3) . ?
C56 C57 1.394(3) . ?
C57 C58 1.373(3) . ?
C58 C59 1.397(3) . ?
C59 C60 1.374(3) . ?
O13 N15 1.245(3) . ?
O14 N15 1.229(3) . ?
O15 N16 1.224(3) . ?
O16 N16 1.232(3) . ?
N13 C61 1.278(3) . ?
N13 N14 1.383(3) . ?
N14 C75 1.347(3) . ?
N15 C76 1.450(3) . ?
N16 C78 1.462(3) . ?
C61 C62 1.511(3) . ?
C61 C65 1.528(3) . ?
C62 C63 1.544(3) . ?
C63 C64 1.538(4) . ?
C64 C65 1.548(3) . ?
C65 C66 1.520(3) . ?
C65 C69 1.542(3) . ?
C66 C67 1.319(4) . ?
C67 C68 1.503(4) . ?
C69 C74 1.395(4) . ?
C69 C70 1.398(3) . ?
C70 C71 1.394(4) . ?
C71 C72 1.381(4) . ?
C72 C73 1.378(4) . ?
C73 C74 1.399(4) . ?
C75 C80 1.421(3) . ?
C75 C76 1.425(3) . ?
C76 C77 1.392(3) . ?
C77 C78 1.378(3) . ?
C78 C79 1.398(3) . ?
C79 C80 1.368(3) . ?

loop_
_geom_angle_atom_site_label_1
_geom_angle_atom_site_label_2
_geom_angle_atom_site_label_3
_geom_angle
_geom_angle_site_symmetry_1
_geom_angle_site_symmetry_3
_geom_angle_publ_flag
C1 N1 N2 115.0(2) . . ?
C15 N2 N1 119.8(2) . . ?
O2 N3 O1 122.4(2) . . ?
O2 N3 C16 119.0(2) . . ?
O1 N3 C16 118.6(2) . . ?
O3 N4 O4 123.4(2) . . ?
O3 N4 C18 118.9(2) . . ?
O4 N4 C18 117.7(2) . . ?
N1 C1 C2 127.7(2) . . ?
N1 C1 C5 122.2(2) . . ?
C2 C1 C5 110.1(2) . . ?
C1 C2 C3 104.7(2) . . ?
C2 C3 C4 103.6(2) . . ?
C3 C4 C5 104.04(19) . . ?
C1 C5 C6 109.21(19) . . ?
C1 C5 C9 115.52(19) . . ?
C6 C5 C9 107.40(19) . . ?
C1 C5 C4 100.67(19) . . ?
C6 C5 C4 109.10(19) . . ?
C9 C5 C4 114.70(19) . . ?
C7 C6 C5 127.0(2) . . ?
C6 C7 C8 123.8(2) . . ?
C10 C9 C14 118.3(2) . . ?
C10 C9 C5 121.2(2) . . ?
C14 C9 C5 120.5(2) . . ?
C11 C10 C9 120.7(2) . . ?
C12 C11 C10 120.6(2) . . ?
C11 C12 C13 119.3(2) . . ?
C14 C13 C12 120.4(2) . . ?
C13 C14 C9 120.8(2) . . ?
N2 C15 C16 123.1(2) . . ?
N2 C15 C20 120.5(2) . . ?
C16 C15 C20 116.4(2) . . ?
C17 C16 C15 122.2(2) . . ?
C17 C16 N3 116.0(2) . . ?
C15 C16 N3 121.7(2) . . ?
C18 C17 C16 118.5(2) . . ?
C17 C18 C19 121.8(2) . . ?
C17 C18 N4 118.8(2) . . ?
C19 C18 N4 119.4(2) . . ?
C20 C19 C18 119.6(2) . . ?
C19 C20 C15 121.4(2) . . ?
C21 N5 N6 114.8(2) . . ?
C35 N6 N5 119.9(2) . . ?
O6 N7 O5 122.3(2) . . ?
O6 N7 C36 118.5(2) . . ?
O5 N7 C36 119.2(2) . . ?
O8 N8 O7 123.9(2) . . ?
O8 N8 C38 117.7(2) . . ?
O7 N8 C38 118.4(2) . . ?
N5 C21 C22 127.6(2) . . ?
N5 C21 C25 121.5(2) . . ?
C22 C21 C25 110.8(2) . . ?
C21 C22 C23 104.2(2) . . ?
C24 C23 C22 103.4(2) . . ?
C23 C24 C25 105.0(2) . . ?
C26 C25 C21 113.14(19) . . ?
C26 C25 C29 106.27(19) . . ?
C21 C25 C29 108.63(19) . . ?
C26 C25 C24 114.8(2) . . ?
C21 C25 C24 100.2(2) . . ?
C29 C25 C24 113.8(2) . . ?
C27 C26 C25 126.3(2) . . ?
C26 C27 C28 124.1(3) . . ?
C30 C29 C34 118.3(2) . . ?
C30 C29 C25 122.8(2) . . ?
C34 C29 C25 118.6(2) . . ?
C29 C30 C31 120.5(2) . . ?
C32 C31 C30 120.4(2) . . ?
C31 C32 C33 119.5(2) . . ?
C34 C33 C32 120.1(2) . . ?
C33 C34 C29 121.2(2) . . ?
N6 C35 C36 122.8(2) . . ?
N6 C35 C40 120.5(2) . . ?
C36 C35 C40 116.7(2) . . ?
C37 C36 C35 122.1(2) . . ?
C37 C36 N7 116.2(2) . . ?
C35 C36 N7 121.7(2) . . ?
C38 C37 C36 118.5(2) . . ?
C37 C38 C39 121.7(2) . . ?
C37 C38 N8 118.4(2) . . ?
C39 C38 N8 119.9(2) . . ?
C40 C39 C38 119.9(2) . . ?
C39 C40 C35 121.2(2) . . ?
C41 N9 N10 114.3(2) . . ?
C55 N10 N9 119.8(2) . . ?
O10 N11 O9 122.2(2) . . ?
O10 N11 C56 118.5(2) . . ?
O9 N11 C56 119.28(19) . . ?
O11 N12 O12 124.0(2) . . ?
O11 N12 C58 117.8(2) . . ?
O12 N12 C58 118.2(2) . . ?
N9 C41 C42 128.4(2) . . ?
N9 C41 C45 120.6(2) . . ?
C42 C41 C45 110.9(2) . . ?
C41 C42 C43 103.6(2) . . ?
C44 C43 C42 103.4(2) . . ?
C43 C44 C45 104.4(2) . . ?
C46 C45 C44 115.7(2) . . ?
C46 C45 C41 110.69(19) . . ?
C44 C45 C41 99.97(19) . . ?
C46 C45 C49 107.93(19) . . ?
C44 C45 C49 113.19(19) . . ?
C41 C45 C49 109.01(18) . . ?
C47 C46 C45 126.5(2) . . ?
C46 C47 C48 123.5(3) . . ?
C50 C49 C54 117.9(2) . . ?
C50 C49 C45 123.5(2) . . ?
C54 C49 C45 118.5(2) . . ?
C51 C50 C49 120.9(2) . . ?
C52 C51 C50 120.5(2) . . ?
C51 C52 C53 119.4(2) . . ?
C54 C53 C52 120.2(2) . . ?
C53 C54 C49 121.1(2) . . ?
N10 C55 C56 122.4(2) . . ?
N10 C55 C60 120.2(2) . . ?
C56 C55 C60 117.4(2) . . ?
C57 C56 C55 121.6(2) . . ?
C57 C56 N11 116.3(2) . . ?
C55 C56 N11 122.2(2) . . ?
C58 C57 C56 118.6(2) . . ?
C57 C58 C59 121.9(2) . . ?
C57 C58 N12 118.5(2) . . ?
C59 C58 N12 119.6(2) . . ?
C60 C59 C58 119.5(2) . . ?
C59 C60 C55 120.9(2) . . ?
C61 N13 N14 114.8(2) . . ?
C75 N14 N13 119.8(2) . . ?
O14 N15 O13 121.9(2) . . ?
O14 N15 C76 118.7(2) . . ?
O13 N15 C76 119.40(19) . . ?
O15 N16 O16 123.9(2) . . ?
O15 N16 C78 118.4(2) . . ?
O16 N16 C78 117.7(2) . . ?
N13 C61 C62 129.0(2) . . ?
N13 C61 C65 120.8(2) . . ?
C62 C61 C65 110.11(19) . . ?
C61 C62 C63 104.48(19) . . ?
C64 C63 C62 103.9(2) . . ?
C63 C64 C65 103.6(2) . . ?
C66 C65 C61 111.28(19) . . ?
C66 C65 C69 109.98(19) . . ?
C61 C65 C69 108.53(19) . . ?
C66 C65 C64 115.4(2) . . ?
C61 C65 C64 99.92(19) . . ?
C69 C65 C64 111.2(2) . . ?
C67 C66 C65 126.8(2) . . ?
C66 C67 C68 124.7(3) . . ?
C74 C69 C70 117.8(2) . . ?
C74 C69 C65 122.1(2) . . ?
C70 C69 C65 120.1(2) . . ?
C71 C70 C69 120.6(3) . . ?
C72 C71 C70 120.7(2) . . ?
C73 C72 C71 119.7(3) . . ?
C72 C73 C74 119.9(3) . . ?
C69 C74 C73 121.3(2) . . ?
N14 C75 C80 120.4(2) . . ?
N14 C75 C76 122.7(2) . . ?
C80 C75 C76 116.9(2) . . ?
C77 C76 C75 121.8(2) . . ?
C77 C76 N15 116.7(2) . . ?
C75 C76 N15 121.5(2) . . ?
C78 C77 C76 118.5(2) . . ?
C77 C78 C79 121.7(2) . . ?
C77 C78 N16 119.1(2) . . ?
C79 C78 N16 119.2(2) . . ?
C80 C79 C78 119.8(2) . . ?
C79 C80 C75 121.3(2) . . ?

loop_
_geom_hbond_atom_site_label_D
_geom_hbond_atom_site_label_H
_geom_hbond_atom_site_label_A
_geom_hbond_distance_DH
_geom_hbond_distance_HA
_geom_hbond_distance_DA
_geom_hbond_angle_DHA
_geom_hbond_site_symmetry_A
N2 H2C O1 0.88 1.96 2.601(3) 128.8 .
C2 H2B O16 0.99 2.48 3.287(3) 138.1 1_545
C19 H19A O16 0.95 2.44 3.207(3) 137.7 1_645
N6 H6B O5 0.88 1.96 2.604(3) 129.1 .
N10 H10B O9 0.88 1.97 2.602(3) 127.8 .
C60 H60A O13 0.95 2.66 3.311(3) 126.5 1_455
N14 H14B O13 0.88 1.95 2.594(3) 129.2 .
C62 H62A O4 0.99 2.52 3.258(3) 131.1 1_565
C79 H79A O4 0.95 2.55 3.325(3) 138.7 1_465

_refine_diff_density_max         0.308
_refine_diff_density_min         -0.207
_refine_diff_density_rms         0.040

_shelx_res_file                  
; 
  
    vmd20.res created by SHELXL-2014/7 
  
  
TITL vmd20 in P1 
CELL 0.71073   7.94660  14.95410  16.25560  78.9198  79.5663  82.7612 
ZERR    4.00   0.00050   0.00100   0.00110   0.0008   0.0009   0.0009 
LATT -1 
SFAC C H N O 
UNIT 80 80 16 16 
TEMP -185.000 
SIZE 0.144 0.30 0.574 
  
rem Jung Woo Park 15s 
rem APEX2 2014.11-0, SAINT 8.34a, SADABS 2014/5, SHELXTL 2014/7 
  
L.S. 16 
ACTA 51 
  
FMAP 2 
PLAN 10 
  
HTAB N2 O1 
EQIV $1 x, y-1, z 
HTAB C2 O16_$1 
EQIV $2 x+1, y-1, z 
HTAB C19 O16_$2 
HTAB N6 O5 
HTAB N10 O9 
EQIV $3 x-1, y, z 
HTAB C60 O13_$3 
HTAB N14 O13 
EQIV $4 x, y+1, z 
HTAB C62 O4_$4 
EQIV $5 x-1, y+1, z 
HTAB C79 O4_$5 
  
WGHT    0.047500    0.467300 
FVAR       0.14963 
O1    4    0.099207    0.178083    0.543948    11.00000    0.02331    0.02669 = 
         0.02582   -0.00331   -0.00039    0.00180 
O2    4    0.161109    0.165517    0.670108    11.00000    0.02743    0.04482 = 
         0.02594   -0.01706    0.00465   -0.00534 
O3    4    0.739194    0.099700    0.725106    11.00000    0.03385    0.03827 = 
         0.02200   -0.01058   -0.00287   -0.00183 
O4    4    0.914690    0.018788    0.642656    11.00000    0.02693    0.02435 = 
         0.02879   -0.00236   -0.00455    0.00061 
N1    3    0.400135    0.135100    0.334378    11.00000    0.02137    0.01550 = 
         0.01829   -0.00471    0.00041   -0.00206 
N2    3    0.335355    0.144694    0.417356    11.00000    0.02097    0.01703 = 
         0.01951   -0.00416    0.00031    0.00149 
AFIX  43 
H2C   2    0.226102    0.163041    0.431646    11.00000   -1.20000 
AFIX   0 
N3    3    0.203351    0.159918    0.595091    11.00000    0.02256    0.01849 = 
         0.02348   -0.00565    0.00232   -0.00264 
N4    3    0.779449    0.067867    0.659230    11.00000    0.02428    0.02038 = 
         0.02123   -0.00142   -0.00089   -0.00414 
C1    1    0.295529    0.163190    0.281673    11.00000    0.01978    0.01225 = 
         0.02424   -0.00325   -0.00115   -0.00368 
C2    1    0.112291    0.205609    0.299680    11.00000    0.02111    0.01667 = 
         0.03037   -0.00451   -0.00163    0.00029 
AFIX  23 
H2A   2    0.108049    0.262375    0.323161    11.00000   -1.20000 
H2B   2    0.039994    0.162378    0.340581    11.00000   -1.20000 
AFIX   0 
C3    1    0.051199    0.226568    0.213049    11.00000    0.02297    0.02269 = 
         0.03766   -0.00988   -0.00912    0.00124 
AFIX  23 
H3A   2    0.066991    0.290564    0.185151    11.00000   -1.20000 
H3B   2   -0.071443    0.216338    0.219064    11.00000   -1.20000 
AFIX   0 
C4    1    0.166679    0.158670    0.162518    11.00000    0.02218    0.01874 = 
         0.03231   -0.00853   -0.00841   -0.00097 
AFIX  23 
H4A   2    0.169915    0.179378    0.100677    11.00000   -1.20000 
H4B   2    0.125480    0.096940    0.178622    11.00000   -1.20000 
AFIX   0 
C5    1    0.345490    0.158204    0.187300    11.00000    0.01970    0.01488 = 
         0.02157   -0.00478   -0.00511   -0.00168 
C6    1    0.425233    0.245791    0.140705    11.00000    0.02273    0.01752 = 
         0.01666   -0.00164   -0.00481   -0.00070 
AFIX  43 
H6A   2    0.428051    0.259496    0.080960    11.00000   -1.20000 
AFIX   0 
C7    1    0.490535    0.304341    0.174696    11.00000    0.02430    0.01929 = 
         0.02016   -0.00249   -0.00239   -0.00220 
AFIX  43 
H7A   2    0.482007    0.294427    0.234750    11.00000   -1.20000 
AFIX   0 
C8    1    0.577087    0.385306    0.124183    11.00000    0.02880    0.02124 = 
         0.02980   -0.00371   -0.00002   -0.00833 
AFIX 137 
H8A   2    0.520356    0.441090    0.144121    11.00000   -1.50000 
H8B   2    0.569456    0.389805    0.064002    11.00000   -1.50000 
H8C   2    0.698169    0.378080    0.131324    11.00000   -1.50000 
AFIX   0 
C9    1    0.473504    0.077064    0.166091    11.00000    0.02007    0.01488 = 
         0.01743   -0.00118   -0.00098   -0.00251 
C10   1    0.434009    0.015340    0.119748    11.00000    0.02164    0.01809 = 
         0.02338   -0.00550   -0.00246   -0.00263 
AFIX  43 
H10A  2    0.325375    0.023072    0.101394    11.00000   -1.20000 
AFIX   0 
C11   1    0.552207   -0.057517    0.100104    11.00000    0.02689    0.02161 = 
         0.03026   -0.01110    0.00015   -0.00547 
AFIX  43 
H11A  2    0.523493   -0.099054    0.068507    11.00000   -1.20000 
AFIX   0 
C12   1    0.711100   -0.069932    0.126205    11.00000    0.02497    0.02075 = 
         0.02776   -0.00420    0.00177    0.00199 
AFIX  43 
H12A  2    0.790831   -0.120228    0.113436    11.00000   -1.20000 
AFIX   0 
C13   1    0.752829   -0.007961    0.171353    11.00000    0.01936    0.02667 = 
         0.02431   -0.00102   -0.00303   -0.00010 
AFIX  43 
H13A  2    0.861819   -0.015883    0.189362    11.00000   -1.20000 
AFIX   0 
C14   1    0.636497    0.065213    0.190214    11.00000    0.02230    0.02294 = 
         0.02018   -0.00604   -0.00452   -0.00242 
AFIX  43 
H14A  2    0.667606    0.107904    0.219879    11.00000   -1.20000 
AFIX   0 
C15   1    0.440477    0.125782    0.476590    11.00000    0.02287    0.01079 = 
         0.02098   -0.00322   -0.00055   -0.00189 
C16   1    0.382413    0.131877    0.563664    11.00000    0.02275    0.01436 = 
         0.02122   -0.00470    0.00195   -0.00254 
C17   1    0.492823    0.113896    0.623228    11.00000    0.02740    0.01517 = 
         0.01634   -0.00294    0.00151   -0.00364 
AFIX  43 
H17A  2    0.451519    0.119409    0.680819    11.00000   -1.20000 
AFIX   0 
C18   1    0.663187    0.087946    0.596962    11.00000    0.02534    0.01495 = 
         0.02025   -0.00112   -0.00266   -0.00290 
C19   1    0.726918    0.079032    0.512545    11.00000    0.02246    0.01711 = 
         0.02305   -0.00497   -0.00006   -0.00090 
AFIX  43 
H19A  2    0.844841    0.059830    0.496202    11.00000   -1.20000 
AFIX   0 
C20   1    0.618373    0.098138    0.453679    11.00000    0.02393    0.01667 = 
         0.01779   -0.00423    0.00205   -0.00003 
AFIX  43 
H20A  2    0.662622    0.092850    0.396297    11.00000   -1.20000 
AFIX   0 
O5    4    0.728770    0.640998    0.604116    11.00000    0.03077    0.02092 = 
         0.02966   -0.00729   -0.00636   -0.00043 
O6    4    0.600062    0.668550    0.493978    11.00000    0.03092    0.01897 = 
         0.04080    0.00188   -0.01676    0.00074 
O7    4    0.573408    0.444762    0.328787    11.00000    0.03354    0.03434 = 
         0.02921   -0.00124   -0.01454   -0.00534 
O8    4    0.741237    0.318301    0.343712    11.00000    0.04554    0.05567 = 
         0.04081   -0.03328   -0.01527    0.01849 
N5    3    0.922895    0.405916    0.716764    11.00000    0.01656    0.02074 = 
         0.01837   -0.00249   -0.00296   -0.00038 
N6    3    0.851958    0.475064    0.659746    11.00000    0.01991    0.01650 = 
         0.02119   -0.00468   -0.00266    0.00030 
AFIX  43 
H6B   2    0.834383    0.531515    0.669853    11.00000   -1.20000 
AFIX   0 
N7    3    0.682098    0.616123    0.543564    11.00000    0.01728    0.01702 = 
         0.02884   -0.00100   -0.00244   -0.00189 
N8    3    0.676186    0.390541    0.366252    11.00000    0.02114    0.03573 = 
         0.02271   -0.00813   -0.00212   -0.00404 
C21   1    0.950388    0.430808    0.783966    11.00000    0.01268    0.02247 = 
         0.02167   -0.00661    0.00170   -0.00271 
C22   1    0.911096    0.525260    0.808002    11.00000    0.02299    0.02641 = 
         0.03036   -0.01210    0.00011   -0.00247 
AFIX  23 
H22A  2    0.786682    0.545206    0.812235    11.00000   -1.20000 
H22B  2    0.975694    0.570772    0.765685    11.00000   -1.20000 
AFIX   0 
C23   1    0.969405    0.513480    0.894727    11.00000    0.02846    0.03836 = 
         0.03148   -0.01975   -0.00165   -0.00353 
AFIX  23 
H23A  2    1.089262    0.528773    0.888311    11.00000   -1.20000 
H23B  2    0.893646    0.552610    0.931633    11.00000   -1.20000 
AFIX   0 
C24   1    0.954822    0.412034    0.930891    11.00000    0.02143    0.04210 = 
         0.02048   -0.01276    0.00180   -0.00487 
AFIX  23 
H24A  2    0.833936    0.400811    0.954410    11.00000   -1.20000 
H24B  2    1.025729    0.391038    0.976386    11.00000   -1.20000 
AFIX   0 
C25   1    1.021547    0.362189    0.854925    11.00000    0.01630    0.02783 = 
         0.01572   -0.00544   -0.00070   -0.00340 
C26   1    0.962181    0.267585    0.865287    11.00000    0.01470    0.02678 = 
         0.02138   -0.00097   -0.00377   -0.00251 
AFIX  43 
H26A  2    0.976578    0.241190    0.815473    11.00000   -1.20000 
AFIX   0 
C27   1    0.892036    0.218118    0.937271    11.00000    0.02508    0.03843 = 
         0.02488   -0.00024   -0.00361   -0.00863 
AFIX  43 
H27A  2    0.875623    0.243771    0.987586    11.00000   -1.20000 
AFIX   0 
C28   1    0.837216    0.124516    0.944132    11.00000    0.03678    0.04491 = 
         0.03809    0.00839   -0.00203   -0.01672 
AFIX 137 
H28A  2    0.715600    0.123861    0.969470    11.00000   -1.50000 
H28B  2    0.906543    0.080073    0.980006    11.00000   -1.50000 
H28C  2    0.853589    0.108292    0.887415    11.00000   -1.50000 
AFIX   0 
C29   1    1.219093    0.350658    0.832480    11.00000    0.01789    0.02173 = 
         0.02241   -0.00559   -0.00354   -0.00400 
C30   1    1.326892    0.352159    0.890713    11.00000    0.02510    0.03831 = 
         0.02363   -0.01015   -0.00602   -0.00444 
AFIX  43 
H30A  2    1.279692    0.367835    0.944664    11.00000   -1.20000 
AFIX   0 
C31   1    1.503513    0.330834    0.870430    11.00000    0.02259    0.04738 = 
         0.03355   -0.01264   -0.01333   -0.00448 
AFIX  43 
H31A  2    1.576016    0.332354    0.910534    11.00000   -1.20000 
AFIX   0 
C32   1    1.574041    0.307460    0.792284    11.00000    0.01635    0.03196 = 
         0.03417   -0.00546   -0.00617   -0.00335 
AFIX  43 
H32A  2    1.694258    0.291749    0.779066    11.00000   -1.20000 
AFIX   0 
C33   1    1.468161    0.307133    0.733512    11.00000    0.01926    0.02236 = 
         0.02155   -0.00403   -0.00059   -0.00343 
AFIX  43 
H33A  2    1.516039    0.292339    0.679303    11.00000   -1.20000 
AFIX   0 
C34   1    1.292818    0.328297    0.753525    11.00000    0.02002    0.02367 = 
         0.02032   -0.00377   -0.00440   -0.00532 
AFIX  43 
H34A  2    1.221288    0.327596    0.712778    11.00000   -1.20000 
AFIX   0 
C35   1    0.809887    0.455794    0.588776    11.00000    0.01261    0.01787 = 
         0.01953   -0.00307    0.00107   -0.00114 
C36   1    0.727068    0.522281    0.530290    11.00000    0.01586    0.01766 = 
         0.02102   -0.00217   -0.00043   -0.00212 
C37   1    0.683070    0.501094    0.457769    11.00000    0.01296    0.02232 = 
         0.02121    0.00233   -0.00150   -0.00348 
AFIX  43 
H37A  2    0.626064    0.546291    0.420029    11.00000   -1.20000 
AFIX   0 
C38   1    0.724086    0.412950    0.441876    11.00000    0.01474    0.03028 = 
         0.01772   -0.00642    0.00085   -0.00557 
C39   1    0.808428    0.345553    0.496336    11.00000    0.01930    0.02050 = 
         0.02312   -0.00638   -0.00002    0.00018 
AFIX  43 
H39A  2    0.837439    0.285682    0.483331    11.00000   -1.20000 
AFIX   0 
C40   1    0.849255    0.365964    0.568576    11.00000    0.01728    0.02041 = 
         0.02154   -0.00323   -0.00050    0.00143 
AFIX  43 
H40A  2    0.904745    0.319492    0.605866    11.00000   -1.20000 
AFIX   0 
O9    4    0.248986    0.362544    0.422784    11.00000    0.03139    0.01766 = 
         0.02517   -0.00620   -0.00594    0.00061 
O10   4    0.363616    0.336274    0.537157    11.00000    0.03796    0.01756 = 
         0.03864    0.00094   -0.01856    0.00201 
O11   4    0.393590    0.565312    0.694010    11.00000    0.04179    0.03767 = 
         0.03214   -0.00701   -0.01932   -0.00229 
O12   4    0.232533    0.693726    0.676129    11.00000    0.03895    0.04157 = 
         0.03497   -0.02340   -0.01088    0.00565 
N9    3    0.011085    0.588327    0.319172    11.00000    0.01816    0.01842 = 
         0.01701   -0.00162   -0.00292    0.00040 
N10   3    0.110873    0.525540    0.368646    11.00000    0.02092    0.01575 = 
         0.01852   -0.00448   -0.00346    0.00256 
AFIX  43 
H10B  2    0.150383    0.472493    0.353354    11.00000   -1.20000 
AFIX   0 
N11   3    0.286392    0.388027    0.485122    11.00000    0.01843    0.01588 = 
         0.02291   -0.00101   -0.00201   -0.00232 
N12   3    0.291501    0.619271    0.656430    11.00000    0.02317    0.03168 = 
         0.02004   -0.00630   -0.00212   -0.00537 
C41   1    0.003574    0.567219    0.247628    11.00000    0.01828    0.01779 = 
         0.01795   -0.00298   -0.00074   -0.00469 
C42   1    0.087085    0.483964    0.211951    11.00000    0.04068    0.02044 = 
         0.02184   -0.00816   -0.00433    0.00063 
AFIX  23 
H42A  2    0.049327    0.427225    0.249407    11.00000   -1.20000 
H42B  2    0.213905    0.481624    0.204519    11.00000   -1.20000 
AFIX   0 
C43   1    0.024911    0.496534    0.125295    11.00000    0.05013    0.02317 = 
         0.02027   -0.00765   -0.00338   -0.00966 
AFIX  23 
H43A  2    0.107813    0.527882    0.079151    11.00000   -1.20000 
H43B  2    0.008342    0.436856    0.111586    11.00000   -1.20000 
AFIX   0 
C44   1   -0.145411    0.555497    0.138306    11.00000    0.03468    0.02775 = 
         0.02213   -0.00533   -0.00611   -0.01354 
AFIX  23 
H44A  2   -0.237646    0.518325    0.171355    11.00000   -1.20000 
H44B  2   -0.179485    0.585155    0.083101    11.00000   -1.20000 
AFIX   0 
C45   1   -0.110453    0.627157    0.187627    11.00000    0.02113    0.02231 = 
         0.01604   -0.00169   -0.00364   -0.00672 
C46   1   -0.268826    0.672442    0.238107    11.00000    0.02629    0.02280 = 
         0.02079   -0.00418   -0.00453   -0.00456 
AFIX  43 
H46A  2   -0.248487    0.711519    0.274230    11.00000   -1.20000 
AFIX   0 
C47   1   -0.429072    0.662755    0.236505    11.00000    0.02796    0.04084 = 
         0.02462   -0.00967   -0.00391   -0.00534 
AFIX  43 
H47A  2   -0.452624    0.624685    0.200239    11.00000   -1.20000 
AFIX   0 
C48   1   -0.577207    0.708288    0.288595    11.00000    0.02212    0.04257 = 
         0.03246   -0.00466   -0.00360   -0.00346 
AFIX 137 
H48A  2   -0.663349    0.664839    0.312488    11.00000   -1.50000 
H48B  2   -0.628621    0.761180    0.252708    11.00000   -1.50000 
H48C  2   -0.536976    0.728759    0.334812    11.00000   -1.50000 
AFIX   0 
C49   1   -0.007574    0.703548    0.131454    11.00000    0.01459    0.02020 = 
         0.01742   -0.00327   -0.00269   -0.00053 
C50   1    0.012906    0.720461    0.042776    11.00000    0.02143    0.02530 = 
         0.01853   -0.00596   -0.00588   -0.00353 
AFIX  43 
H50A  2   -0.032902    0.681490    0.014400    11.00000   -1.20000 
AFIX   0 
C51   1    0.099401    0.793541   -0.004432    11.00000    0.02260    0.02951 = 
         0.01394   -0.00087   -0.00241   -0.00244 
AFIX  43 
H51A  2    0.112321    0.803945   -0.064665    11.00000   -1.20000 
AFIX   0 
C52   1    0.166882    0.851295    0.035612    11.00000    0.02083    0.02276 = 
         0.02313    0.00081   -0.00281   -0.00363 
AFIX  43 
H52A  2    0.225570    0.901311    0.003144    11.00000   -1.20000 
AFIX   0 
C53   1    0.147975    0.835428    0.123863    11.00000    0.02262    0.02346 = 
         0.02216   -0.00599   -0.00500   -0.00423 
AFIX  43 
H53A  2    0.193760    0.874804    0.151827    11.00000   -1.20000 
AFIX   0 
C54   1    0.062452    0.762269    0.171084    11.00000    0.01954    0.02350 = 
         0.01661   -0.00340   -0.00533   -0.00165 
AFIX  43 
H54A  2    0.051130    0.751770    0.231267    11.00000   -1.20000 
AFIX   0 
C55   1    0.147668    0.545862    0.440685    11.00000    0.01554    0.01933 = 
         0.01600   -0.00321    0.00177   -0.00251 
C56   1    0.237578    0.481906    0.497311    11.00000    0.01400    0.01553 = 
         0.02028   -0.00264    0.00178   -0.00206 
C57   1    0.284223    0.505929    0.568243    11.00000    0.01340    0.02134 = 
         0.01931   -0.00078   -0.00098   -0.00291 
AFIX  43 
H57A  2    0.346769    0.462631    0.605080    11.00000   -1.20000 
AFIX   0 
C58   1    0.237871    0.593458    0.583733    11.00000    0.01963    0.02413 = 
         0.01702   -0.00514   -0.00114   -0.00495 
C59   1    0.143337    0.658075    0.531501    11.00000    0.02119    0.01982 = 
         0.02165   -0.00725    0.00087   -0.00028 
AFIX  43 
H59A  2    0.110155    0.717685    0.544566    11.00000   -1.20000 
AFIX   0 
C60   1    0.098710    0.634812    0.461124    11.00000    0.01998    0.01736 = 
         0.01791   -0.00324   -0.00215    0.00229 
AFIX  43 
H60A  2    0.034296    0.678703    0.425628    11.00000   -1.20000 
AFIX   0 
O13   4    0.845865    0.827904    0.467512    11.00000    0.02255    0.02502 = 
         0.01954   -0.00347   -0.00307    0.00003 
O14   4    0.779407    0.843028    0.341929    11.00000    0.02792    0.03575 = 
         0.01646   -0.00957    0.00200   -0.00119 
O15   4    0.205792    0.930100    0.287169    11.00000    0.03438    0.03974 = 
         0.01570   -0.00769   -0.00544   -0.00104 
O16   4    0.023668    0.994515    0.379596    11.00000    0.02528    0.02403 = 
         0.02527   -0.00421   -0.00531    0.00321 
N13   3    0.551354    0.866666    0.679285    11.00000    0.02528    0.01672 = 
         0.01254   -0.00277   -0.00223   -0.00159 
N14   3    0.612828    0.858343    0.595619    11.00000    0.02313    0.01928 = 
         0.01359   -0.00401   -0.00174    0.00069 
AFIX  43 
H14B  2    0.721472    0.839571    0.580238    11.00000   -1.20000 
AFIX   0 
N15   3    0.739330    0.847552    0.417786    11.00000    0.02281    0.01678 = 
         0.01693   -0.00340   -0.00078   -0.00209 
N16   3    0.161575    0.951131    0.357598    11.00000    0.02560    0.01713 = 
         0.01649   -0.00026   -0.00434   -0.00302 
C61   1    0.660807    0.840774    0.729814    11.00000    0.02183    0.01529 = 
         0.01547   -0.00335   -0.00173   -0.00194 
C62   1    0.847309    0.804672    0.710375    11.00000    0.02142    0.02391 = 
         0.01854   -0.00715   -0.00301    0.00050 
AFIX  23 
H62A  2    0.910851    0.847509    0.664665    11.00000   -1.20000 
H62B  2    0.857935    0.744191    0.692662    11.00000   -1.20000 
AFIX   0 
C63   1    0.916082    0.796759    0.794676    11.00000    0.02110    0.03368 = 
         0.02448   -0.01161   -0.00651    0.00172 
AFIX  23 
H63A  2    0.916623    0.733244    0.826446    11.00000   -1.20000 
H63B  2    1.034089    0.815773    0.784266    11.00000   -1.20000 
AFIX   0 
C64   1    0.789076    0.862276    0.843453    11.00000    0.02254    0.03265 = 
         0.02269   -0.01219   -0.00646   -0.00030 
AFIX  23 
H64A  2    0.814908    0.926583    0.822858    11.00000   -1.20000 
H64B  2    0.792684    0.846782    0.905160    11.00000   -1.20000 
AFIX   0 
C65   1    0.612227    0.846903    0.824062    11.00000    0.02151    0.02159 = 
         0.01549   -0.00603   -0.00354   -0.00062 
C66   1    0.470011    0.922976    0.838578    11.00000    0.02376    0.02421 = 
         0.01512   -0.00385   -0.00130    0.00081 
AFIX  43 
H66A  2    0.363978    0.917875    0.821460    11.00000   -1.20000 
AFIX   0 
C67   1    0.478434    0.995348    0.872463    11.00000    0.03013    0.02689 = 
         0.01902   -0.00416   -0.00088   -0.00103 
AFIX  43 
H67A  2    0.582010    1.000249    0.891999    11.00000   -1.20000 
AFIX   0 
C68   1    0.335819    1.070616    0.882367    11.00000    0.04471    0.02441 = 
         0.02642   -0.00563    0.00386    0.00333 
AFIX 137 
H68A  2    0.300843    1.074227    0.942717    11.00000   -1.50000 
H68B  2    0.237523    1.057677    0.859291    11.00000   -1.50000 
H68C  2    0.376108    1.129017    0.851549    11.00000   -1.50000 
AFIX   0 
C69   1    0.553018    0.754208    0.872732    11.00000    0.01914    0.02179 = 
         0.01657   -0.00254   -0.00239    0.00492 
C70   1    0.552254    0.730836    0.960301    11.00000    0.03524    0.02984 = 
         0.01874   -0.00639   -0.00682    0.00613 
AFIX  43 
H70A  2    0.590721    0.771749    0.989412    11.00000   -1.20000 
AFIX   0 
C71   1    0.495590    0.648081    1.005290    11.00000    0.04143    0.03495 = 
         0.01833    0.00400   -0.00562    0.00671 
AFIX  43 
H71A  2    0.494808    0.633391    1.064863    11.00000   -1.20000 
AFIX   0 
C72   1    0.440566    0.587214    0.964142    11.00000    0.02657    0.02695 = 
         0.03061    0.00549   -0.00070    0.00107 
AFIX  43 
H72A  2    0.403102    0.530703    0.995185    11.00000   -1.20000 
AFIX   0 
C73   1    0.440254    0.608830    0.877838    11.00000    0.02741    0.03257 = 
         0.02814   -0.00298   -0.00179   -0.00790 
AFIX  43 
H73A  2    0.403445    0.567012    0.849110    11.00000   -1.20000 
AFIX   0 
C74   1    0.494262    0.692488    0.832634    11.00000    0.02399    0.02916 = 
         0.01899   -0.00303   -0.00333   -0.00587 
AFIX  43 
H74A  2    0.490844    0.707560    0.773423    11.00000   -1.20000 
AFIX   0 
C75   1    0.505840    0.879069    0.537740    11.00000    0.02484    0.01114 = 
         0.01341   -0.00112   -0.00186   -0.00195 
C76   1    0.562105    0.875594    0.449964    11.00000    0.02085    0.01245 = 
         0.01641   -0.00284    0.00089   -0.00228 
C77   1    0.449958    0.898673    0.390960    11.00000    0.02652    0.01398 = 
         0.01304   -0.00276   -0.00151   -0.00384 
AFIX  43 
H77A  2    0.489784    0.896567    0.332561    11.00000   -1.20000 
AFIX   0 
C78   1    0.279893    0.924641    0.419149    11.00000    0.02582    0.01388 = 
         0.01490   -0.00185   -0.00539   -0.00195 
C79   1    0.218684    0.928685    0.504708    11.00000    0.02352    0.01584 = 
         0.01650   -0.00161   -0.00118   -0.00170 
AFIX  43 
H79A  2    0.100952    0.947092    0.522515    11.00000   -1.20000 
AFIX   0 
C80   1    0.328845    0.906056    0.562707    11.00000    0.02667    0.01799 = 
         0.01341   -0.00338   -0.00025   -0.00202 
AFIX  43 
H80A  2    0.286170    0.908431    0.620821    11.00000   -1.20000 
  
AFIX   0 
HKLF 4 
  
REM  vmd20 in P1 
REM R1 =  0.0377 for   16382 Fo > 4sig(Fo)  and  0.0413 for all   17563 data 
REM   1013 parameters refined using      3 restraints 
  
END 
  
WGHT      0.0470      0.4752 
  
REM Highest difference peak  0.308,  deepest hole -0.207,  1-sigma level  0.040 
Q1    1  -0.3587  0.7062  0.2294  11.00000  0.05    0.31 
Q2    1  -0.2655  0.6223  0.2215  11.00000  0.05    0.30 
Q3    1   0.5858  0.8016  0.8478  11.00000  0.05    0.29 
Q4    1   0.7028  0.4002  0.4102  11.00000  0.05    0.26 
Q5    1   0.6177  0.8403  0.7775  11.00000  0.05    0.26 
Q6    1   0.3307  0.1726  0.2341  11.00000  0.05    0.25 
Q7    1   0.8007  0.3621  0.5366  11.00000  0.05    0.25 
Q8    1   0.6711  0.5044  0.5063  11.00000  0.05    0.24 
Q9    1   1.1209  0.3637  0.8360  11.00000  0.05    0.24 
Q10   1   0.6922  0.8548  0.8388  11.00000  0.05    0.24 
;
_shelx_res_checksum              54879

_shelx_hkl_file                  
; 
  -1   0   0   15.72    0.29 
   1   0   0   15.81    0.28 
   1   0   0   15.92    0.29 
   1   0   0   15.89    0.29 
  -2   0   0    1.74    0.06 
   2   0   0    1.73    0.05 
   2   0   0    1.58    0.06 
  -3   0   0   11.18    0.24 
   3   0   0   11.04    0.26 
   3   0   0   11.39    0.25 
   3   0   0   11.37    0.23 
  -4   0   0    7.56    0.19 
   4   0   0    7.54    0.17 
   4   0   0    7.34    0.21 
   4   0   0    7.72    0.20 
  -5   0   0    1.90    0.09 
   5   0   0    1.64    0.07 
   5   0   0    1.77    0.10 
   5   0   0    1.72    0.09 
  -6   0   0    0.79    0.07 
   6   0   0    0.82    0.09 
   6   0   0    0.68    0.07 
  -7   0   0    7.83    0.24 
   7   0   0    7.20    0.26 
   7   0   0    7.33    0.24 
  -8   0   0    1.23    0.10 
  -8   0   0    1.34    0.14 
   8   0   0    1.05    0.12 
   8   0   0    1.18    0.11 
  -9   0   0    0.31    0.09 
   9   0   0    0.54    0.09 
 -10   0   0    0.14    0.09 
  10   0   0    0.14    0.08 
  10  -1   0    0.69    0.12 
 -10   1   0    0.89    0.14 
   9  -1   0    0.16    0.06 
  -9   1   0    0.18    0.08 
   8  -1   0    1.82    0.15 
   8  -1   0    1.94    0.13 
  -8   1   0    1.99    0.13 
   7  -1   0   25.92    0.59 
   7  -1   0   26.37    0.61 
  -7   1   0   26.51    0.59 
   6  -1   0    1.09    0.09 
   6  -1   0    1.42    0.11 
  -6   1   0    1.16    0.08 
   5  -1   0    0.78    0.06 
   5  -1   0    0.74    0.07 
  -5   1   0    0.75    0.06 
   4  -1   0    5.78    0.18 
   4  -1   0    5.89    0.13 
   4  -1   0    5.73    0.17 
  -4   1   0    5.75    0.16 
   3  -1   0    9.06    0.21 
   3  -1   0    9.14    0.22 
   3  -1   0    9.64    0.18 
  -3   1   0    9.38    0.21 
   2  -1   0   98.62    1.71 
   2  -1   0  100.25    1.74 
   2  -1   0   99.18    1.74 
  -2   1   0   99.36    1.74 
   1  -1   0    7.33    0.15 
   1  -1   0    7.28    0.15 
  -1   1   0    7.64    0.16 
   1   1   0  237.41    4.01 
   1   1   0  224.67    3.97 
   1   1   0  227.47    4.01 
   1   1   0  231.08    4.02 
   2   1   0   15.30    0.29 
   2   1   0   14.94    0.30 
   2   1   0   15.28    0.29 
   2   1   0   14.98    0.30 
  -3  -1   0   67.93    1.21 
   3   1   0   67.66    1.23 
   3   1   0   67.63    1.24 
   3   1   0   70.87    1.22 
  -4  -1   0    4.27    0.13 
   4   1   0    4.33    0.13 
   4   1   0    4.58    0.12 
   4   1   0    4.25    0.14 
  -5  -1   0    8.45    0.22 
   5   1   0    8.77    0.25 
   5   1   0    8.88    0.21 
   5   1   0    8.39    0.23 
  -6  -1   0    3.19    0.13 
   6   1   0    3.14    0.15 
   6   1   0    3.15    0.14 
  -7  -1   0    6.68    0.22 
   7   1   0    7.07    0.25 
   7   1   0    7.10    0.24 
  -8  -1   0    0.16    0.07 
  -8  -1   0    0.20    0.06 
   8   1   0    0.28    0.06 
  -9  -1   0    2.72    0.19 
   9   1   0    3.18    0.18 
 -10  -1   0    0.18    0.09 
  10   1   0    0.15    0.08 
  10  -2   0    0.13    0.07 
   9  -2   0    0.31    0.08 
  -9   2   0    0.35    0.10 
   8  -2   0    1.69    0.13 
   8  -2   0    1.70    0.15 
  -8   2   0    1.87    0.13 
   7  -2   0    1.64    0.13 
   7  -2   0    1.65    0.12 
  -7   2   0    1.72    0.11 
   6  -2   0    0.11    0.04 
   6  -2   0    0.11    0.05 
  -6   2   0    0.12    0.04 
   5  -2   0    1.81    0.11 
   5  -2   0    2.07    0.10 
  -5   2   0    1.87    0.10 
   4  -2   0    6.15    0.18 
   4  -2   0    6.14    0.19 
  -4   2   0    6.04    0.17 
   3  -2   0  101.55    1.82 
   3  -2   0  102.49    1.81 
  -3   2   0  105.83    1.88 
   2  -2   0   34.91    0.64 
   2  -2   0   34.04    0.64 
  -2   2   0   35.03    0.65 
   1  -2   0   61.34    1.08 
   1  -2   0   61.83    1.09 
  -1   2   0   60.24    1.04 
  -1   2   0   59.96    1.06 
   0  -2   0   10.83    0.22 
   0   2   0   11.11    0.22 
   0   2   0   11.04    0.22 
  -1  -2   0   18.28    0.34 
   1   2   0   18.42    0.35 
   1   2   0   18.30    0.34 
   1   2   0   18.32    0.34 
   2   2   0   10.44    0.22 
   2   2   0   10.58    0.22 
   2   2   0    9.52    0.21 
   2   2   0   10.87    0.22 
   3   2   0   33.16    0.61 
   3   2   0   33.47    0.62 
   3   2   0   32.54    0.62 
   3   2   0   32.69    0.62 
  -4  -2   0   65.39    1.18 
   4   2   0   66.49    1.23 
   4   2   0   66.83    1.22 
   4   2   0   67.61    1.21 
  -5  -2   0    0.89    0.06 
   5   2   0    0.96    0.08 
   5   2   0    0.85    0.07 
   5   2   0    0.94    0.06 
  -6  -2   0    0.43    0.06 
   6   2   0    0.24    0.05 
   6   2   0    0.26    0.05 
   6   2   0    0.29    0.05 
  -7  -2   0    0.97    0.08 
   7   2   0    1.23    0.11 
   7   2   0    1.16    0.09 
  -8  -2   0    3.12    0.18 
   8   2   0    3.87    0.18 
  -9  -2   0    1.87    0.16 
   9   2   0    2.35    0.16 
 -10  -2   0    1.67    0.18 
  10   2   0    1.64    0.16 
  10  -3   0    0.85    0.12 
   9  -3   0    3.16    0.19 
  -9   3   0    3.03    0.20 
  -9   3   0    3.04    0.19 
   8  -3   0    0.14    0.07 
   8  -3   0    0.10    0.06 
  -8   3   0    0.11    0.05 
   7  -3   0    6.03    0.22 
   7  -3   0    5.55    0.23 
  -7   3   0    5.39    0.20 
   6  -3   0    1.01    0.10 
   6  -3   0    1.07    0.09 
  -6   3   0    1.03    0.09 
   5  -3   0    1.47    0.09 
   5  -3   0    1.28    0.10 
  -5   3   0    1.24    0.09 
   4  -3   0   78.20    1.44 
   4  -3   0   78.19    1.43 
  -4   3   0   77.14    1.41 
   3  -3   0   30.92    0.60 
   3  -3   0   30.82    0.60 
  -3   3   0   30.04    0.59 
   2  -3   0    4.42    0.12 
   2  -3   0    4.68    0.13 
  -2   3   0    4.63    0.13 
   1  -3   0  210.35    3.67 
   1  -3   0  214.24    3.65 
  -1   3   0  200.78    3.53 
  -1   3   0  208.03    3.54 
   0  -3   0   10.13    0.21 
   0  -3   0    9.99    0.18 
   0   3   0   10.53    0.21 
   0   3   0   10.31    0.21 
  -1  -3   0    0.81    0.03 
   1   3   0    1.39    0.05 
   2   3   0   30.28    0.56 
   2   3   0   30.17    0.56 
   2   3   0   29.94    0.55 
   2   3   0   30.35    0.57 
   3   3   0   21.45    0.42 
   3   3   0   20.87    0.42 
   3   3   0   21.76    0.42 
   3   3   0   21.13    0.43 
   4   3   0   34.38    0.65 
   4   3   0   34.94    0.66 
   4   3   0   33.20    0.66 
   4   3   0   33.93    0.67 
  -5  -3   0    2.46    0.10 
   5   3   0    2.68    0.11 
   5   3   0    2.50    0.11 
   5   3   0    2.49    0.12 
  -6  -3   0    0.56    0.06 
   6   3   0    0.49    0.06 
   6   3   0    0.70    0.08 
   6   3   0    0.63    0.07 
  -7  -3   0    0.65    0.09 
  -7  -3   0    0.63    0.07 
   7   3   0    0.75    0.08 
  -8  -3   0    0.94    0.12 
   8   3   0    0.94    0.10 
  -9  -3   0    0.22    0.08 
   9   3   0    0.21    0.07 
 -10  -3   0    0.09    0.08 
  10  -4   0    0.20    0.09 
   9  -4   0    0.20    0.07 
  -9   4   0    0.09    0.06 
  -9   4   0    0.16    0.08 
   8  -4   0    1.38    0.14 
   8  -4   0    1.34    0.12 
  -8   4   0    1.26    0.12 
   7  -4   0    0.19    0.07 
   7  -4   0    0.21    0.06 
  -7   4   0    0.20    0.06 
   6  -4   0    6.10    0.21 
   6  -4   0    5.68    0.22 
  -6   4   0    5.29    0.20 
   5  -4   0    2.28    0.12 
   5  -4   0    2.37    0.12 
  -5   4   0    2.22    0.11 
   4  -4   0    1.23    0.08 
   4  -4   0    1.18    0.08 
  -4   4   0    1.23    0.08 
   3  -4   0   10.78    0.26 
   3  -4   0   11.18    0.27 
  -3   4   0   10.99    0.27 
   2  -4   0   15.09    0.31 
   2  -4   0   15.20    0.33 
  -2   4   0   13.42    0.31 
  -2   4   0   14.88    0.26 
   1  -4   0   12.50    0.24 
   1  -4   0   11.89    0.26 
  -1   4   0   11.96    0.24 
   0  -4   0  277.72    4.79 
   0  -4   0  280.46    4.81 
   0   4   0  283.17    4.90 
   0   4   0  281.03    4.98 
  -1  -4   0  418.66    7.05 
  -1  -4   0  401.16    7.16 
   1   4   0  428.72    7.37 
   1   4   0  410.83    7.39 
  -2  -4   0  193.67    3.32 
  -2  -4   0  188.49    3.29 
   2   4   0  191.23    3.26 
   2   4   0  185.74    3.28 
   3   4   0   18.82    0.39 
   3   4   0   19.13    0.38 
   3   4   0   19.25    0.38 
   3   4   0   18.99    0.40 
   4   4   0    1.42    0.08 
   4   4   0    1.42    0.08 
   4   4   0    1.47    0.07 
   4   4   0    1.34    0.07 
   5   4   0    6.68    0.20 
   5   4   0    6.31    0.19 
   5   4   0    6.23    0.18 
   5   4   0    6.44    0.19 
  -6  -4   0    1.60    0.11 
  -6  -4   0    1.81    0.09 
   6   4   0    1.83    0.10 
   6   4   0    1.66    0.10 
  -7  -4   0    2.43    0.14 
  -7  -4   0    2.31    0.12 
   7   4   0    2.37    0.13 
  -8  -4   0    4.86    0.22 
   8   4   0    4.98    0.21 
  -9  -4   0    0.18    0.08 
   9   4   0    0.22    0.07 
 -10  -4   0    0.08    0.08 
  10  -5   0    0.58    0.12 
   9  -5   0    0.25    0.08 
  -9   5   0    0.32    0.09 
  -9   5   0    0.25    0.08 
   8  -5   0    2.59    0.16 
   8  -5   0    2.53    0.17 
  -8   5   0    2.22    0.15 
   7  -5   0    0.91    0.10 
   7  -5   0    1.01    0.11 
  -7   5   0    1.05    0.10 
   6  -5   0   13.75    0.37 
   6  -5   0   13.16    0.36 
  -6   5   0   13.67    0.37 
   5  -5   0    3.20    0.14 
   5  -5   0    3.23    0.15 
  -5   5   0    2.97    0.14 
   4  -5   0   10.93    0.28 
   4  -5   0   10.24    0.28 
  -4   5   0   10.96    0.29 
   3  -5   0    0.12    0.03 
   3  -5   0    0.08    0.03 
  -3   5   0    0.14    0.04 
   2  -5   0   23.47    0.48 
   2  -5   0   23.22    0.46 
  -2   5   0   23.63    0.43 
  -2   5   0   23.16    0.48 
   1  -5   0   14.25    0.28 
  -1   5   0   14.19    0.31 
  -1   5   0   14.38    0.29 
   0  -5   0   44.25    0.77 
   0  -5   0   43.79    0.81 
   0   5   0   43.79    0.80 
   0   5   0   43.43    0.80 
  -1  -5   0  608.78   10.59 
   1   5   0  601.25   10.29 
   1   5   0  566.61   10.17 
  -2  -5   0    5.39    0.12 
  -2  -5   0    5.29    0.15 
   2   5   0    5.08    0.15 
   2   5   0    5.30    0.14 
  -3  -5   0    5.95    0.17 
  -3  -5   0    6.13    0.15 
   3   5   0    6.33    0.16 
   3   5   0    6.16    0.18 
  -4  -5   0   13.48    0.30 
   4   5   0   15.08    0.32 
   4   5   0   14.07    0.33 
   4   5   0   14.37    0.34 
  -5  -5   0    0.21    0.05 
   5   5   0    0.24    0.04 
   5   5   0    0.22    0.04 
   5   5   0    0.30    0.05 
  -6  -5   0    4.67    0.18 
   6   5   0    4.74    0.16 
   6   5   0    4.82    0.18 
   6   5   0    4.79    0.18 
  -7  -5   0    0.54    0.07 
  -7  -5   0    0.57    0.08 
   7   5   0    0.64    0.08 
   7   5   0    0.53    0.08 
  -8  -5   0    2.77    0.17 
   8   5   0    2.76    0.16 
  -9  -5   0    0.39    0.09 
   9   5   0    0.41    0.09 
 -10  -5   0    0.04    0.07 
   9  -6   0    0.79    0.12 
  -9   6   0    0.47    0.10 
  -9   6   0    0.59    0.12 
   8  -6   0    6.86    0.27 
   8  -6   0    7.23    0.29 
  -8   6   0    6.61    0.27 
   7  -6   0    0.37    0.07 
   7  -6   0    0.47    0.09 
  -7   6   0    0.33    0.08 
   6  -6   0    0.13    0.05 
   6  -6   0    0.02    0.04 
  -6   6   0   -0.03    0.04 
   5  -6   0    4.95    0.19 
   5  -6   0    4.82    0.19 
  -5   6   0    5.66    0.21 
   4  -6   0    3.32    0.14 
   4  -6   0    3.48    0.14 
  -4   6   0    3.42    0.15 
   3  -6   0   20.84    0.46 
   3  -6   0   20.77    0.44 
  -3   6   0   20.72    0.46 
   2  -6   0   11.62    0.29 
   2  -6   0   12.45    0.27 
  -2   6   0   11.52    0.28 
  -2   6   0   12.14    0.24 
   1  -6   0    4.57    0.14 
   1  -6   0    4.62    0.12 
  -1   6   0    4.71    0.14 
  -1   6   0    4.33    0.12 
   0  -6   0   48.34    0.82 
   0  -6   0   45.90    0.88 
   0   6   0   47.07    0.87 
   0   6   0   47.16    0.87 
  -1  -6   0   23.01    0.46 
   1   6   0   22.23    0.45 
   1   6   0   22.25    0.44 
  -2  -6   0   39.83    0.77 
  -2  -6   0   41.37    0.72 
   2   6   0   40.03    0.74 
   2   6   0   39.24    0.76 
  -3  -6   0    8.26    0.19 
  -3  -6   0    8.10    0.21 
   3   6   0    8.24    0.23 
   3   6   0    8.28    0.20 
  -4  -6   0   16.79    0.36 
  -4  -6   0   16.48    0.37 
   4   6   0   17.76    0.37 
   4   6   0   16.72    0.40 
  -5  -6   0    0.24    0.05 
   5   6   0    0.15    0.03 
   5   6   0    0.23    0.05 
   5   6   0    0.25    0.05 
  -6  -6   0    2.77    0.14 
   6   6   0    3.21    0.15 
   6   6   0    2.91    0.12 
   6   6   0    3.01    0.14 
  -7  -6   0    1.28    0.11 
   7   6   0    1.26    0.11 
   7   6   0    1.39    0.11 
  -8  -6   0    0.61    0.10 
   8   6   0    0.69    0.10 
  -9  -6   0    2.28    0.17 
   9   6   0    2.22    0.16 
 -10  -6   0    0.01    0.08 
   9  -7   0    2.49    0.18 
  -9   7   0    2.34    0.20 
  -9   7   0    2.47    0.19 
   8  -7   0    5.45    0.24 
  -8   7   0    5.11    0.24 
  -8   7   0    5.06    0.25 
   7  -7   0    2.36    0.15 
   7  -7   0    2.45    0.16 
  -7   7   0    2.07    0.14 
   6  -7   0    2.15    0.14 
   6  -7   0    1.92    0.13 
  -6   7   0    2.05    0.14 
   5  -7   0   22.76    0.53 
   5  -7   0   22.46    0.52 
  -5   7   0   22.76    0.53 
   4  -7   0   12.71    0.34 
   4  -7   0   12.80    0.32 
  -4   7   0   12.94    0.34 
   3  -7   0    3.21    0.12 
   3  -7   0    3.15    0.14 
  -3   7   0    2.76    0.13 
   2  -7   0   33.67    0.68 
   2  -7   0   33.17    0.64 
  -2   7   0   32.50    0.61 
  -2   7   0   32.78    0.66 
   1  -7   0   10.27    0.26 
   1  -7   0    9.90    0.21 
  -1   7   0   10.00    0.23 
  -1   7   0    9.87    0.25 
   0  -7   0    1.89    0.09 
   0   7   0    1.96    0.09 
   0   7   0    1.94    0.09 
  -1  -7   0   79.45    1.44 
   1   7   0   74.63    1.36 
   1   7   0   75.99    1.38 
  -2  -7   0   52.12    0.98 
  -2  -7   0   52.46    0.92 
   2   7   0   50.43    0.94 
  -3  -7   0    0.18    0.04 
  -3  -7   0    0.19    0.03 
   3   7   0    0.17    0.04 
   3   7   0    0.22    0.04 
  -4  -7   0    5.68    0.18 
  -4  -7   0    5.81    0.16 
   4   7   0    5.94    0.20 
   4   7   0    6.10    0.18 
  -5  -7   0   24.01    0.52 
  -5  -7   0   23.81    0.50 
   5   7   0   25.13    0.57 
   5   7   0   25.88    0.53 
  -6  -7   0    0.27    0.05 
  -6  -7   0    0.18    0.05 
   6   7   0    0.17    0.04 
   6   7   0    0.22    0.06 
   6   7   0    0.22    0.05 
  -7  -7   0    0.63    0.08 
   7   7   0    0.80    0.10 
   7   7   0    0.75    0.09 
  -8  -7   0    0.25    0.07 
   8   7   0    0.28    0.07 
   9   7   0    3.10    0.19 
   9  -8   0    0.64    0.12 
  -9   8   0    0.63    0.14 
  -9   8   0    0.43    0.10 
   8  -8   0    8.92    0.33 
  -8   8   0    8.46    0.33 
  -8   8   0    9.52    0.34 
   7  -8   0    0.60    0.10 
   7  -8   0    0.56    0.10 
  -7   8   0    0.82    0.11 
   6  -8   0    5.21    0.21 
   6  -8   0    5.40    0.22 
  -6   8   0    5.74    0.24 
   5  -8   0   30.80    0.66 
   5  -8   0   30.48    0.68 
  -5   8   0   31.05    0.69 
   4  -8   0    7.77    0.25 
   4  -8   0    8.02    0.23 
  -4   8   0    7.68    0.25 
   3  -8   0    1.16    0.09 
   3  -8   0    0.99    0.07 
  -3   8   0    1.02    0.09 
   2  -8   0    8.43    0.21 
  -2   8   0    7.97    0.19 
  -2   8   0    7.87    0.23 
   1  -8   0    6.37    0.20 
   1  -8   0    6.35    0.15 
  -1   8   0    6.13    0.19 
  -1   8   0    6.02    0.17 
   0   8   0    4.55    0.15 
   0   8   0    4.59    0.15 
  -1  -8   0   22.62    0.48 
   1   8   0   22.15    0.46 
   1   8   0   22.16    0.47 
  -2  -8   0    3.89    0.14 
   2   8   0    4.01    0.13 
   2   8   0    3.82    0.15 
  -3  -8   0   14.05    0.34 
  -3  -8   0   15.15    0.29 
   3   8   0   14.96    0.37 
   3   8   0   14.58    0.33 
  -4  -8   0    8.05    0.24 
  -4  -8   0    8.13    0.20 
   4   8   0    8.38    0.26 
   4   8   0    8.51    0.23 
  -5  -8   0    7.69    0.24 
  -5  -8   0    7.62    0.21 
   5   8   0    8.22    0.23 
   5   8   0    8.20    0.26 
  -6  -8   0    0.49    0.07 
  -6  -8   0    0.52    0.08 
   6   8   0    0.48    0.10 
   6   8   0    0.46    0.08 
  -7  -8   0    0.22    0.06 
   7   8   0    0.26    0.07 
  -8  -8   0    0.06    0.06 
   8   8   0    0.21    0.08 
  -9  -8   0    1.37    0.14 
   8  -9   0    0.21    0.08 
  -8   9   0    0.10    0.07 
  -8   9   0    0.16    0.08 
   7  -9   0    2.42    0.16 
   7  -9   0    2.47    0.17 
  -7   9   0    2.30    0.16 
   6  -9   0    0.48    0.08 
   6  -9   0    0.43    0.08 
  -6   9   0    0.70    0.10 
   5  -9   0   29.81    0.65 
   5  -9   0   30.06    0.68 
  -5   9   0   31.00    0.70 
   4  -9   0    2.99    0.16 
   4  -9   0    2.96    0.14 
  -4   9   0    2.99    0.16 
   3  -9   0    6.78    0.20 
   3  -9   0    6.56    0.23 
  -3   9   0    6.47    0.22 
   2  -9   0    5.53    0.16 
   2  -9   0    5.49    0.20 
  -2   9   0    5.54    0.19 
  -2   9   0    5.54    0.16 
   1  -9   0   24.96    0.54 
   1  -9   0   24.71    0.47 
  -1   9   0   24.51    0.52 
  -1   9   0   23.49    0.49 
   0  -9   0    3.40    0.14 
   0   9   0    3.39    0.13 
   0   9   0    3.31    0.13 
  -1  -9   0   92.18    1.69 
   1   9   0   92.31    1.66 
   1   9   0   90.64    1.67 
  -2  -9   0  136.51    2.44 
   2   9   0  133.77    2.42 
   2   9   0  135.02    2.39 
  -3  -9   0    3.16    0.14 
   3   9   0    3.28    0.13 
   3   9   0    3.35    0.15 
  -4  -9   0    2.91    0.14 
   4   9   0    3.06    0.15 
   4   9   0    3.18    0.13 
  -5  -9   0   22.47    0.52 
   5   9   0   22.43    0.49 
   5   9   0   22.30    0.54 
  -6  -9   0   10.21    0.31 
   6   9   0   10.22    0.32 
  -7  -9   0    1.07    0.12 
   7   9   0    1.08    0.12 
  -8  -9   0    3.00    0.18 
   8   9   0    3.07    0.19 
  -9  -9   0    2.25    0.18 
   8 -10   0    0.30    0.09 
  -8  10   0    0.31    0.09 
  -8  10   0    0.27    0.09 
   7 -10   0    0.03    0.06 
  -7  10   0    0.02    0.05 
  -7  10   0    0.06    0.06 
   6 -10   0    0.60    0.09 
   6 -10   0    0.57    0.10 
  -6  10   0    0.41    0.09 
   5 -10   0   28.11    0.62 
   5 -10   0   27.11    0.65 
  -5  10   0   28.90    0.68 
   4 -10   0    2.54    0.13 
   4 -10   0    2.48    0.15 
  -4  10   0    2.33    0.14 
   3 -10   0    7.34    0.21 
   3 -10   0    7.41    0.25 
  -3  10   0    7.39    0.25 
   2 -10   0    1.57    0.12 
   2 -10   0    1.53    0.08 
  -2  10   0    1.60    0.11 
  -2  10   0    1.43    0.08 
   1 -10   0    1.46    0.11 
  -1  10   0    1.50    0.10 
  -1  10   0    1.54    0.08 
   0 -10   0    3.37    0.15 
   0  10   0    3.02    0.13 
   0  10   0    2.94    0.13 
  -1 -10   0    1.27    0.09 
   1  10   0    1.31    0.08 
   1  10   0    1.19    0.09 
  -2 -10   0   42.94    0.86 
   2  10   0   44.65    0.89 
   2  10   0   44.22    0.87 
  -3 -10   0    1.31    0.10 
   3  10   0    1.57    0.11 
   3  10   0    1.31    0.08 
  -4 -10   0   35.93    0.75 
   4  10   0   36.55    0.73 
   4  10   0   35.50    0.77 
  -5 -10   0    9.99    0.30 
   5  10   0    9.62    0.31 
   5  10   0   10.09    0.27 
  -6 -10   0    3.26    0.17 
   6  10   0    3.36    0.18 
  -7 -10   0    0.25    0.07 
   7  10   0    0.24    0.07 
  -8 -10   0    1.67    0.15 
   8  10   0    1.64    0.15 
  -9 -10   0    0.67    0.11 
   8 -11   0    1.55    0.19 
  -8  11   0    1.98    0.28 
   7 -11   0    1.12    0.14 
  -7  11   0    0.91    0.13 
   6 -11   0    2.51    0.16 
   6 -11   0    2.54    0.18 
  -6  11   0    2.30    0.17 
   5 -11   0    0.22    0.06 
   5 -11   0    0.18    0.07 
  -5  11   0    0.26    0.08 
   4 -11   0    0.97    0.11 
  -4  11   0    0.74    0.10 
   3 -11   0    5.54    0.23 
  -3  11   0    5.36    0.22 
   2 -11   0    0.52    0.08 
  -2  11   0    0.74    0.09 
   1 -11   0    0.15    0.06 
  -1  11   0    0.12    0.04 
  -1  11   0    0.17    0.05 
   0 -11   0    0.15    0.05 
   0  11   0    0.29    0.06 
   0  11   0    0.19    0.05 
  -1 -11   0   16.89    0.42 
   1  11   0   17.21    0.42 
   1  11   0   17.29    0.41 
  -2 -11   0   10.19    0.29 
   2  11   0   10.41    0.28 
   2  11   0   10.24    0.30 
  -3 -11   0    1.66    0.12 
   3  11   0    1.69    0.12 
   3  11   0    1.62    0.10 
  -4 -11   0    0.56    0.08 
   4  11   0    0.64    0.07 
   4  11   0    0.55    0.08 
  -5 -11   0    5.84    0.22 
   5  11   0    5.89    0.24 
   5  11   0    5.93    0.21 
  -6 -11   0    1.87    0.14 
   6  11   0    2.47    0.17 
  -7 -11   0    1.68    0.14 
   7  11   0    1.44    0.15 
  -8 -11   0    0.33    0.09 
   8  11   0    0.62    0.12 
  -9 -11   0    0.62    0.11 
   7 -12   0    4.16    0.24 
  -7  12   0    4.29    0.25 
   6 -12   0    0.44    0.10 
  -6  12   0    0.62    0.11 
   5 -12   0    1.29    0.14 
  -5  12   0    1.19    0.13 
   4 -12   0    2.63    0.17 
  -4  12   0    3.03    0.18 
   3 -12   0    0.68    0.10 
  -3  12   0    0.79    0.10 
   2 -12   0    2.48    0.15 
  -2  12   0    2.62    0.15 
   1 -12   0    0.29    0.07 
  -1  12   0    0.38    0.06 
  -1  12   0    0.36    0.07 
   0 -12   0   10.41    0.32 
   0  12   0   10.33    0.29 
   0  12   0    9.66    0.29 
  -1 -12   0    1.32    0.11 
   1  12   0    1.22    0.09 
   1  12   0    1.35    0.10 
  -2 -12   0   16.59    0.42 
   2  12   0   16.58    0.43 
   2  12   0   17.01    0.41 
  -3 -12   0   12.26    0.35 
   3  12   0   12.03    0.35 
   3  12   0   11.88    0.32 
  -4 -12   0    7.94    0.27 
   4  12   0    7.31    0.27 
   4  12   0    7.41    0.24 
  -5 -12   0    0.59    0.09 
   5  12   0    0.60    0.10 
  -6 -12   0    4.01    0.20 
   6  12   0    3.77    0.21 
  -7 -12   0    0.92    0.12 
   7  12   0    1.04    0.13 
  -8 -12   0    0.53    0.10 
   8  12   0    0.51    0.11 
  -9 -12   0    0.23    0.10 
   9  12   0    0.10    0.14 
   7 -13   0    3.35    0.30 
   6 -13   0    0.11    0.08 
  -6  13   0    0.11    0.07 
   5 -13   0    3.37    0.21 
  -5  13   0    3.12    0.20 
   4 -13   0    0.46    0.10 
  -4  13   0    0.43    0.09 
   3 -13   0    0.56    0.10 
  -3  13   0    0.44    0.09 
   2 -13   0    3.68    0.19 
  -2  13   0    3.50    0.18 
   1 -13   0    1.68    0.13 
  -1  13   0    1.82    0.13 
  -1  13   0    1.56    0.10 
   0 -13   0   13.37    0.38 
   0  13   0   14.15    0.38 
   0  13   0   13.81    0.37 
  -1 -13   0    1.77    0.13 
   1  13   0    1.71    0.12 
   1  13   0    1.91    0.12 
  -2 -13   0   13.02    0.37 
   2  13   0   13.20    0.37 
   2  13   0   12.82    0.35 
  -3 -13   0    0.14    0.06 
   3  13   0    0.34    0.07 
   3  13   0    0.22    0.05 
  -4 -13   0    1.68    0.14 
   4  13   0    1.57    0.11 
   4  13   0    1.98    0.14 
  -5 -13   0    0.10    0.06 
   5  13   0   -0.03    0.05 
  -6 -13   0    0.28    0.08 
   6  13   0    0.23    0.08 
  -7 -13   0    4.19    0.22 
   7  13   0    4.27    0.24 
  -8 -13   0    0.50    0.12 
   8  13   0    0.86    0.14 
   6 -14   0    1.05    0.15 
  -6  14   0    0.61    0.12 
   5 -14   0    0.10    0.07 
  -5  14   0   -0.01    0.07 
   4 -14   0    2.91    0.20 
  -4  14   0    2.48    0.18 
   3 -14   0    1.65    0.15 
  -3  14   0    1.84    0.15 
   2 -14   0    3.70    0.20 
  -2  14   0    3.94    0.20 
   1 -14   0    2.10    0.16 
  -1  14   0    2.17    0.16 
  -1  14   0    2.34    0.15 
   0 -14   0    8.21    0.29 
   0  14   0    8.04    0.27 
   0  14   0    8.22    0.27 
  -1 -14   0    1.09    0.12 
   1  14   0    1.14    0.10 
   1  14   0    1.06    0.10 
  -2 -14   0    4.98    0.22 
   2  14   0    5.26    0.20 
   2  14   0    5.25    0.22 
  -3 -14   0    9.55    0.32 
   3  14   0    9.93    0.33 
   3  14   0    9.31    0.29 
  -4 -14   0    0.59    0.10 
   4  14   0    0.51    0.09 
   4  14   0    0.60    0.08 
  -5 -14   0    4.61    0.22 
   5  14   0    4.37    0.23 
  -6 -14   0    0.13    0.07 
   6  14   0    0.04    0.07 
  -7 -14   0    3.47    0.21 
   7  14   0    3.51    0.23 
  -8 -14   0    1.22    0.15 
   5 -15   0    0.65    0.13 
  -5  15   0    0.55    0.12 
   4 -15   0    1.81    0.17 
  -4  15   0    1.49    0.16 
   3 -15   0    2.88    0.20 
  -3  15   0    2.27    0.17 
   2 -15   0    0.48    0.10 
  -2  15   0    0.64    0.10 
   1 -15   0    1.97    0.17 
  -1  15   0    1.96    0.14 
   0 -15   0    0.98    0.12 
   0  15   0    0.81    0.09 
   0  15   0    0.97    0.11 
  -1 -15   0    2.50    0.17 
   1  15   0    2.92    0.16 
   1  15   0    2.73    0.15 
  -2 -15   0    1.16    0.13 
   2  15   0    1.40    0.11 
   2  15   0    1.42    0.12 
  -3 -15   0    0.36    0.09 
   3  15   0    0.71    0.09 
   3  15   0    0.56    0.10 
  -4 -15   0    0.38    0.09 
   4  15   0    0.44    0.09 
  -5 -15   0    3.50    0.20 
   5  15   0    3.89    0.22 
  -6 -15   0    7.56    0.31 
   6  15   0    7.07    0.31 
  -7 -15   0    2.20    0.18 
   7  15   0    2.04    0.19 
   4 -16   0    1.77    0.18 
  -4  16   0    1.85    0.17 
   3 -16   0    1.30    0.16 
  -3  16   0    1.00    0.14 
   2 -16   0    0.98    0.14 
  -2  16   0    1.23    0.13 
   1 -16   0    2.44    0.19 
  -1  16   0    2.22    0.16 
   0 -16   0    0.07    0.07 
   0  16   0    0.06    0.05 
   0  16   0    0.03    0.05 
  -1 -16   0    2.56    0.18 
   1  16   0    2.60    0.16 
   1  16   0    2.54    0.16 
  -2 -16   0    8.35    0.31 
   2  16   0    7.89    0.30 
   2  16   0    7.98    0.28 
  -3 -16   0    3.10    0.19 
   3  16   0    2.98    0.17 
   3  16   0    3.06    0.19 
  -4 -16   0    1.68    0.16 
   4  16   0    1.96    0.17 
  -5 -16   0    0.94    0.13 
   5  16   0    0.94    0.14 
  -6 -16   0    0.82    0.13 
   6  16   0    0.82    0.13 
  -7 -16   0    2.34    0.22 
   3 -17   0    1.37    0.17 
  -3  17   0    1.37    0.15 
   2 -17   0    1.46    0.16 
  -2  17   0    1.61    0.15 
   1 -17   0    2.18    0.19 
  -1  17   0    1.39    0.14 
   0 -17   0    0.15    0.09 
   0  17   0    0.01    0.05 
  -1 -17   0    0.71    0.12 
   1  17   0    0.63    0.10 
   1  17   0    0.48    0.09 
  -2 -17   0    2.37    0.18 
   2  17   0    2.21    0.15 
   2  17   0    2.30    0.17 
  -3 -17   0   10.54    0.37 
   3  17   0    8.99    0.34 
   3  17   0    9.62    0.32 
  -4 -17   0    5.86    0.27 
   4  17   0    6.55    0.30 
  -5 -17   0    1.73    0.17 
   5  17   0    1.98    0.18 
  -6 -17   0    0.50    0.12 
   2 -18   0    3.53    0.25 
  -2  18   0    3.47    0.22 
   1 -18   0    1.61    0.18 
  -1  18   0    1.36    0.14 
   0 -18   0    0.19    0.09 
   0  18   0    0.08    0.06 
  -1 -18   0    0.79    0.13 
   1  18   0    0.84    0.12 
   1  18   0    0.86    0.12 
  -2 -18   0    1.16    0.15 
   2  18   0    1.16    0.13 
   2  18   0    1.07    0.14 
  -3 -18   0    0.64    0.12 
   3  18   0    0.62    0.11 
  -4 -18   0    0.14    0.09 
   4  18   0    0.15    0.09 
  -5 -18   0    0.20    0.15 
  -1  19   0    4.43    0.25 
   0 -19   0   -0.07    0.09 
   0  19   0    0.10    0.07 
  -1 -19   0    0.25    0.11 
   1  19   0    0.24    0.08 
   1  19   0    0.40    0.14 
  -2 -19   0    0.62    0.13 
   2  19   0    0.67    0.12 
   2  19   0    0.83    0.13 
   3  19   0    0.51    0.11 
   2  19  -1    1.27    0.16 
   2  19  -1    1.75    0.16 
  -2 -19   1    0.97    0.18 
   1  19  -1    0.26    0.12 
   1  19  -1    0.73    0.11 
  -1 -19   1    0.53    0.15 
   0  19  -1    0.18    0.07 
   4  18  -1    1.65    0.21 
  -4 -18   1    1.35    0.17 
   3  18  -1    0.11    0.07 
   3  18  -1    0.11    0.07 
  -3 -18   1    0.06    0.08 
   2  18  -1    0.15    0.07 
   2  18  -1    0.08    0.07 
  -2 -18   1    0.22    0.09 
   1  18  -1    4.54    0.23 
   1  18  -1    4.57    0.23 
  -1 -18   1    4.74    0.26 
   0  18  -1    2.52    0.18 
   0 -18   1    2.20    0.19 
  -1  18  -1    4.75    0.24 
   1 -18   1    4.91    0.27 
  -2  18  -1    0.05    0.07 
   2 -18   1    0.28    0.11 
  -6 -17   1    0.07    0.09 
   5  17  -1   -0.08    0.06 
  -5 -17   1    0.04    0.07 
   4  17  -1    0.53    0.11 
  -4 -17   1    0.25    0.09 
   3  17  -1    0.33    0.09 
   3  17  -1    0.27    0.07 
  -3 -17   1    0.16    0.08 
   2  17  -1    0.23    0.08 
   2  17  -1    0.19    0.07 
  -2 -17   1    0.26    0.09 
   1  17  -1    3.55    0.20 
   1  17  -1    3.84    0.20 
  -1 -17   1    4.25    0.24 
   0  17  -1    0.62    0.10 
   0 -17   1    0.51    0.11 
  -1  17  -1    3.83    0.21 
   1 -17   1    3.79    0.23 
  -2  17  -1    0.08    0.07 
   2 -17   1    0.07    0.08 
  -3  17  -1    0.25    0.09 
   3 -17   1    0.24    0.10 
  -7 -16   1    0.55    0.15 
   6  16  -1    1.78    0.18 
  -6 -16   1    1.84    0.17 
   5  16  -1    1.47    0.15 
  -5 -16   1    1.55    0.16 
   4  16  -1    3.64    0.22 
  -4 -16   1    3.64    0.21 
   3  16  -1    0.04    0.05 
   3  16  -1    0.04    0.05 
  -3 -16   1    0.12    0.08 
   2  16  -1    0.77    0.11 
   2  16  -1    0.83    0.12 
  -2 -16   1    0.70    0.11 
   1  16  -1    4.50    0.21 
   1  16  -1    4.46    0.21 
  -1 -16   1    4.42    0.23 
   0  16  -1    2.11    0.15 
   0  16  -1    1.65    0.13 
   0 -16   1    1.50    0.15 
  -1  16  -1    0.78    0.11 
   1 -16   1    0.83    0.13 
  -2  16  -1    1.69    0.15 
   2 -16   1    1.84    0.17 
  -3  16  -1    3.24    0.20 
   3 -16   1    3.40    0.22 
  -4  16  -1    0.18    0.09 
   4 -16   1    0.30    0.10 
  -7 -15   1    0.81    0.13 
   6  15  -1    2.72    0.20 
  -6 -15   1    2.50    0.19 
   5  15  -1    4.54    0.24 
  -5 -15   1    4.31    0.22 
   4  15  -1    3.35    0.20 
   4  15  -1    3.09    0.17 
  -4 -15   1    2.77    0.18 
   3  15  -1    0.44    0.09 
   3  15  -1    0.55    0.08 
  -3 -15   1    0.44    0.09 
   2  15  -1    2.97    0.16 
   2  15  -1    2.93    0.17 
  -2 -15   1    2.99    0.18 
   1  15  -1    1.48    0.12 
   1  15  -1    1.50    0.13 
  -1 -15   1    1.53    0.15 
   0  15  -1    0.14    0.05 
   0  15  -1    0.13    0.05 
   0 -15   1    0.23    0.08 
  -1  15  -1    1.07    0.12 
   1 -15   1    0.93    0.12 
  -2  15  -1    3.36    0.19 
   2 -15   1    3.68    0.22 
  -3  15  -1    0.67    0.11 
   3 -15   1    0.55    0.11 
  -4  15  -1    0.86    0.13 
   4 -15   1    1.45    0.16 
  -5  15  -1    2.55    0.20 
   5 -15   1    2.38    0.19 
   7  14  -1    0.09    0.07 
  -7 -14   1    0.29    0.09 
   6  14  -1    7.91    0.33 
  -6 -14   1    8.03    0.31 
   5  14  -1    0.37    0.09 
  -5 -14   1    0.43    0.09 
   4  14  -1    0.22    0.06 
   4  14  -1    0.34    0.08 
  -4 -14   1    0.37    0.08 
   3  14  -1    1.38    0.11 
   3  14  -1    1.95    0.14 
  -3 -14   1    1.76    0.14 
   2  14  -1    5.65    0.23 
   2  14  -1    6.03    0.23 
  -2 -14   1    5.92    0.24 
   1  14  -1    1.52    0.11 
   1  14  -1    1.39    0.12 
  -1 -14   1    1.66    0.14 
   0  14  -1    2.50    0.14 
   0  14  -1    2.67    0.15 
   0 -14   1    2.51    0.17 
  -1  14  -1    7.47    0.26 
  -1  14  -1    7.56    0.27 
   1 -14   1    6.91    0.27 
  -2  14  -1    0.36    0.08 
   2 -14   1    0.36    0.09 
  -3  14  -1    3.99    0.21 
   3 -14   1    4.26    0.22 
  -4  14  -1    0.55    0.10 
   4 -14   1    0.50    0.10 
  -5  14  -1    0.72    0.12 
   5 -14   1    0.91    0.13 
  -6  14  -1    1.93    0.18 
   6 -14   1    2.36    0.19 
   8  13  -1   -0.07    0.07 
  -8 -13   1   -0.02    0.08 
   7  13  -1    2.51    0.19 
  -7 -13   1    2.67    0.18 
   6  13  -1    1.90    0.16 
  -6 -13   1    1.86    0.15 
   5  13  -1    4.02    0.21 
  -5 -13   1    3.81    0.20 
   4  13  -1    2.31    0.13 
   4  13  -1    2.11    0.15 
  -4 -13   1    2.18    0.15 
   3  13  -1    2.03    0.12 
   3  13  -1    2.03    0.14 
  -3 -13   1    2.01    0.14 
   2  13  -1    6.22    0.22 
   2  13  -1    5.60    0.23 
  -2 -13   1    6.11    0.23 
   1  13  -1    1.04    0.10 
   1  13  -1    1.42    0.11 
  -1 -13   1    1.22    0.12 
   0  13  -1    2.03    0.12 
   0  13  -1    2.17    0.13 
   0 -13   1    2.07    0.14 
  -1  13  -1    4.87    0.19 
  -1  13  -1    4.97    0.21 
   1 -13   1    5.16    0.22 
  -2  13  -1    2.12    0.14 
   2 -13   1    1.92    0.14 
  -3  13  -1    2.09    0.15 
   3 -13   1    2.07    0.16 
  -4  13  -1    0.19    0.07 
   4 -13   1    0.19    0.07 
  -5  13  -1    3.36    0.20 
   5 -13   1    3.55    0.21 
  -6  13  -1    0.26    0.09 
   6 -13   1    0.32    0.09 
   8  12  -1    1.05    0.15 
  -8 -12   1    0.79    0.12 
   7  12  -1    2.73    0.19 
  -7 -12   1    3.03    0.18 
   6  12  -1    0.15    0.07 
  -6 -12   1    0.09    0.06 
   5  12  -1    1.55    0.14 
   5  12  -1    2.14    0.13 
  -5 -12   1    2.31    0.14 
   4  12  -1    4.55    0.21 
   4  12  -1    4.22    0.18 
  -4 -12   1    4.17    0.19 
   3  12  -1    8.33    0.28 
   3  12  -1    8.24    0.26 
  -3 -12   1    8.13    0.27 
   2  12  -1    2.15    0.12 
   2  12  -1    2.10    0.13 
  -2 -12   1    2.68    0.15 
   1  12  -1   12.47    0.34 
   1  12  -1   13.17    0.35 
  -1 -12   1   12.45    0.35 
   0  12  -1    3.88    0.16 
   0  12  -1    4.06    0.17 
   0 -12   1    3.94    0.18 
  -1  12  -1    2.33    0.14 
  -1  12  -1    2.25    0.12 
   1 -12   1    2.23    0.14 
  -2  12  -1    0.84    0.10 
   2 -12   1    0.73    0.10 
  -3  12  -1    5.26    0.22 
   3 -12   1    5.11    0.22 
  -4  12  -1    5.46    0.24 
   4 -12   1    5.15    0.23 
  -5  12  -1    1.57    0.15 
   5 -12   1    1.40    0.14 
  -6  12  -1    0.66    0.11 
   6 -12   1    0.87    0.13 
  -7  12  -1    0.57    0.11 
   7 -12   1    0.91    0.14 
   8  11  -1    1.26    0.15 
  -8 -11   1    0.99    0.13 
   7  11  -1    0.14    0.07 
  -7 -11   1    0.38    0.08 
   6  11  -1   10.37    0.35 
  -6 -11   1   10.79    0.33 
   5  11  -1    4.05    0.17 
   5  11  -1    4.07    0.20 
  -5 -11   1    3.77    0.17 
   4  11  -1    2.75    0.13 
   4  11  -1    2.63    0.15 
  -4 -11   1    2.91    0.15 
   3  11  -1    6.19    0.23 
   3  11  -1    6.37    0.21 
  -3 -11   1    6.10    0.22 
   2  11  -1    5.66    0.21 
   2  11  -1    5.32    0.19 
  -2 -11   1    5.55    0.20 
   1  11  -1    3.35    0.15 
   1  11  -1    3.03    0.14 
  -1 -11   1    3.29    0.16 
   0  11  -1    0.72    0.08 
   0  11  -1    0.74    0.07 
   0 -11   1    0.67    0.09 
  -1  11  -1    3.96    0.15 
  -1  11  -1    4.09    0.17 
   1 -11   1    4.06    0.18 
  -2  11  -1    1.22    0.10 
  -2  11  -1    1.41    0.10 
   2 -11   1    1.38    0.12 
  -3  11  -1   15.48    0.42 
   3 -11   1   15.95    0.43 
  -4  11  -1    8.38    0.29 
   4 -11   1    7.92    0.29 
  -5  11  -1    1.55    0.14 
   5 -11   1    1.91    0.15 
  -6  11  -1    2.78    0.18 
   6 -11   1    2.61    0.18 
  -7  11  -1    0.30    0.09 
   7 -11   1    0.56    0.11 
  -8  11  -1    1.20    0.18 
   8  10  -1    0.25    0.08 
  -8 -10   1    0.26    0.08 
   7  10  -1    0.14    0.07 
  -7 -10   1    0.10    0.06 
   6  10  -1    0.83    0.11 
  -6 -10   1    1.04    0.11 
   5  10  -1   12.69    0.33 
   5  10  -1   12.39    0.37 
  -5 -10   1   11.87    0.33 
   4  10  -1    3.57    0.15 
   4  10  -1    3.85    0.18 
  -4 -10   1    3.69    0.16 
   3  10  -1    0.23    0.06 
   3  10  -1    0.39    0.06 
  -3 -10   1    0.28    0.06 
   2  10  -1    1.21    0.09 
   2  10  -1    1.03    0.08 
  -2 -10   1    1.17    0.10 
   1  10  -1    1.35    0.08 
   1  10  -1    1.15    0.09 
  -1 -10   1    1.44    0.10 
   0  10  -1    2.99    0.13 
   0  10  -1    2.82    0.13 
   0 -10   1    2.96    0.14 
  -1  10  -1    1.77    0.10 
  -1  10  -1    1.87    0.11 
   1 -10   1    1.69    0.11 
  -2  10  -1    1.13    0.10 
  -2  10  -1    1.15    0.07 
   2 -10   1    1.14    0.10 
  -3  10  -1   63.73    1.25 
   3 -10   1   62.84    1.24 
  -4  10  -1    2.46    0.12 
  -4  10  -1    2.06    0.14 
   4 -10   1    2.04    0.14 
  -5  10  -1    6.65    0.23 
  -5  10  -1    6.32    0.25 
   5 -10   1    6.52    0.25 
  -6  10  -1    0.54    0.09 
  -6  10  -1    0.60    0.10 
   6 -10   1    0.55    0.10 
  -7  10  -1    1.14    0.14 
  -7  10  -1    0.88    0.12 
   7 -10   1    1.01    0.13 
  -8  10  -1    0.58    0.12 
  -8  10  -1    0.97    0.14 
   8 -10   1    0.78    0.13 
   8   9  -1    2.33    0.17 
  -8  -9   1    2.62    0.17 
   7   9  -1    0.03    0.06 
  -7  -9   1    0.02    0.05 
   6   9  -1    1.63    0.13 
   6   9  -1    1.51    0.10 
  -6  -9   1    1.67    0.12 
   5   9  -1    2.28    0.12 
   5   9  -1    2.14    0.14 
  -5  -9   1    2.12    0.12 
   4   9  -1    7.47    0.22 
   4   9  -1    6.91    0.24 
  -4  -9   1    6.99    0.22 
   3   9  -1    1.98    0.12 
   3   9  -1    2.16    0.10 
  -3  -9   1    2.01    0.11 
   2   9  -1   54.96    1.04 
   2   9  -1   54.28    1.06 
  -2  -9   1   55.83    1.07 
   1   9  -1    7.43    0.21 
   1   9  -1    7.29    0.22 
  -1  -9   1    6.92    0.21 
   0   9  -1    2.68    0.12 
   0   9  -1    2.90    0.12 
   0  -9   1    2.80    0.13 
  -1   9  -1    1.75    0.09 
  -1   9  -1    1.90    0.08 
  -1   9  -1    1.98    0.11 
   1  -9   1    1.91    0.11 
  -2   9  -1    1.66    0.10 
  -2   9  -1    1.61    0.08 
   2  -9   1    1.88    0.08 
  -3   9  -1   22.15    0.51 
   3  -9   1   22.87    0.48 
   3  -9   1   23.14    0.54 
  -4   9  -1    0.86    0.09 
   4  -9   1    0.70    0.08 
   4  -9   1    0.61    0.09 
  -5   9  -1   18.80    0.48 
   5  -9   1   18.62    0.45 
   5  -9   1   18.15    0.47 
  -6   9  -1    1.65    0.13 
  -6   9  -1    1.80    0.14 
   6  -9   1    1.93    0.14 
  -7   9  -1    2.96    0.18 
  -7   9  -1    3.19    0.19 
   7  -9   1    3.00    0.19 
  -8   9  -1    1.27    0.15 
  -8   9  -1    1.14    0.14 
   8  -9   1    1.28    0.15 
  -9   9  -1    0.90    0.18 
  -8  -8   1    0.21    0.07 
   7   8  -1    2.75    0.17 
  -7  -8   1    2.71    0.16 
   6   8  -1    1.53    0.10 
   6   8  -1    1.45    0.12 
  -6  -8   1    1.34    0.11 
   5   8  -1    7.52    0.23 
   5   8  -1    7.29    0.25 
  -5  -8   1    7.52    0.23 
   4   8  -1   15.84    0.38 
   4   8  -1   16.78    0.41 
  -4  -8   1   15.87    0.34 
  -4  -8   1   16.27    0.38 
   3   8  -1    1.28    0.08 
   3   8  -1    1.34    0.09 
  -3  -8   1    1.33    0.06 
  -3  -8   1    1.37    0.09 
   2   8  -1   13.54    0.32 
   2   8  -1   13.56    0.34 
  -2  -8   1   12.40    0.30 
   1   8  -1    7.89    0.21 
   1   8  -1    7.92    0.22 
  -1  -8   1    7.92    0.22 
   0   8  -1    0.11    0.03 
   0   8  -1    0.17    0.04 
   0  -8   1    0.10    0.04 
  -1   8  -1   53.40    0.99 
  -1   8  -1   54.01    0.95 
  -1   8  -1   52.53    1.02 
   1  -8   1   53.85    1.03 
  -2   8  -1    8.69    0.21 
  -2   8  -1    8.64    0.25 
   2  -8   1    9.13    0.22 
   2  -8   1    8.85    0.26 
  -3   8  -1   10.17    0.29 
   3  -8   1   10.29    0.29 
   3  -8   1   10.23    0.26 
  -4   8  -1    0.28    0.06 
   4  -8   1    0.26    0.06 
   4  -8   1    0.22    0.05 
  -5   8  -1    2.58    0.15 
   5  -8   1    2.80    0.15 
   5  -8   1    2.56    0.14 
  -6   8  -1    0.59    0.09 
   6  -8   1    0.35    0.07 
   6  -8   1    0.42    0.07 
  -7   8  -1    1.44    0.14 
  -7   8  -1    1.30    0.12 
   7  -8   1    0.97    0.12 
  -8   8  -1    2.69    0.19 
  -8   8  -1    2.56    0.18 
   8  -8   1    2.66    0.18 
  -9   8  -1    0.07    0.08 
  -9   8  -1    0.04    0.07 
   9  -8   1    0.00    0.07 
   8   7  -1    0.74    0.10 
  -8  -7   1    0.75    0.11 
   7   7  -1    3.29    0.17 
  -7  -7   1    3.00    0.16 
  -7  -7   1    3.04    0.16 
   6   7  -1   10.19    0.31 
   6   7  -1   10.23    0.28 
  -6  -7   1   10.00    0.29 
  -6  -7   1    9.93    0.28 
   5   7  -1    5.16    0.19 
   5   7  -1    5.06    0.17 
  -5  -7   1    4.75    0.16 
  -5  -7   1    4.73    0.17 
   4   7  -1   20.02    0.43 
   4   7  -1   19.75    0.46 
  -4  -7   1   19.63    0.44 
  -4  -7   1   19.84    0.41 
   3   7  -1   10.56    0.26 
   3   7  -1    9.80    0.27 
  -3  -7   1   10.12    0.25 
  -3  -7   1    9.97    0.22 
   2   7  -1   71.92    1.30 
   2   7  -1   71.10    1.33 
  -2  -7   1   69.46    1.27 
   1   7  -1   32.89    0.64 
   1   7  -1   32.58    0.65 
  -1  -7   1   32.11    0.63 
   0   7  -1    0.70    0.06 
   0   7  -1    0.78    0.06 
   0  -7   1    0.58    0.06 
  -1   7  -1   13.54    0.30 
  -1   7  -1   13.73    0.32 
   1  -7   1   13.92    0.33 
  -2   7  -1    7.00    0.17 
  -2   7  -1    7.02    0.21 
   2  -7   1    6.88    0.21 
   2  -7   1    6.91    0.18 
  -3   7  -1    2.57    0.12 
   3  -7   1    2.72    0.11 
  -4   7  -1    0.84    0.08 
   4  -7   1    1.01    0.08 
   4  -7   1    1.08    0.09 
  -5   7  -1    2.42    0.14 
   5  -7   1    2.44    0.14 
   5  -7   1    2.29    0.13 
  -6   7  -1    0.09    0.05 
   6  -7   1    0.06    0.05 
   6  -7   1    0.04    0.05 
  -7   7  -1    0.58    0.09 
  -7   7  -1    0.70    0.10 
   7  -7   1    0.54    0.09 
  -8   7  -1    0.46    0.10 
  -8   7  -1    0.54    0.10 
   8  -7   1    0.45    0.09 
  -9   7  -1    1.20    0.15 
  -9   7  -1    1.37    0.17 
   9  -7   1    1.26    0.15 
  -9  -6   1    0.43    0.09 
   8   6  -1    0.06    0.05 
  -8  -6   1    0.06    0.06 
   7   6  -1    0.07    0.05 
   7   6  -1    0.06    0.04 
  -7  -6   1    0.14    0.05 
  -7  -6   1    0.13    0.04 
   6   6  -1    0.16    0.04 
   6   6  -1    0.15    0.05 
   6   6  -1    0.30    0.06 
  -6  -6   1    0.13    0.05 
   5   6  -1   33.40    0.68 
   5   6  -1   33.61    0.67 
   5   6  -1   33.08    0.70 
   5   6  -1   33.17    0.67 
  -5  -6   1   32.06    0.66 
   4   6  -1   21.73    0.46 
   4   6  -1   22.64    0.49 
   4   6  -1   21.78    0.45 
  -4  -6   1   21.91    0.47 
   3   6  -1   18.48    0.42 
   3   6  -1   19.10    0.40 
  -3  -6   1   18.53    0.37 
  -3  -6   1   18.34    0.39 
   2   6  -1   11.76    0.29 
   2   6  -1   11.85    0.27 
  -2  -6   1   11.63    0.23 
  -2  -6   1   11.64    0.27 
   1   6  -1    9.05    0.22 
   1   6  -1    9.03    0.23 
  -1  -6   1    9.21    0.22 
   0   6  -1   33.46    0.64 
   0   6  -1   33.00    0.64 
   0  -6   1   31.97    0.62 
  -1   6  -1    0.71    0.05 
  -1   6  -1    0.65    0.05 
   1  -6   1    0.73    0.04 
   1  -6   1    0.67    0.06 
  -2   6  -1    1.72    0.09 
   2  -6   1    1.61    0.07 
   2  -6   1    1.70    0.07 
  -3   6  -1    6.92    0.21 
   3  -6   1    7.23    0.22 
   3  -6   1    7.77    0.16 
   3  -6   1    7.01    0.20 
  -4   6  -1    2.46    0.12 
   4  -6   1    2.29    0.11 
   4  -6   1    2.24    0.12 
  -5   6  -1    6.55    0.22 
   5  -6   1    6.24    0.21 
   5  -6   1    6.52    0.22 
  -6   6  -1   21.63    0.52 
   6  -6   1   22.18    0.53 
   6  -6   1   21.81    0.52 
  -7   6  -1    2.29    0.15 
  -7   6  -1    2.18    0.15 
   7  -6   1    2.16    0.15 
  -8   6  -1    0.08    0.06 
  -8   6  -1    0.05    0.06 
   8  -6   1    0.09    0.06 
  -9   6  -1    0.06    0.07 
  -9   6  -1   -0.02    0.05 
   9  -6   1    0.03    0.07 
 -10  -5   1    0.48    0.11 
  -9  -5   1    1.08    0.13 
   8   5  -1    1.36    0.12 
  -8  -5   1    1.29    0.12 
   7   5  -1    0.09    0.05 
   7   5  -1    0.19    0.05 
  -7  -5   1    0.18    0.05 
  -7  -5   1    0.11    0.05 
   6   5  -1    1.60    0.10 
   6   5  -1    1.64    0.11 
   6   5  -1    1.57    0.10 
   6   5  -1    1.40    0.09 
   5   5  -1    0.50    0.07 
   5   5  -1    0.52    0.06 
   5   5  -1    0.44    0.06 
   5   5  -1    0.55    0.06 
   4   5  -1   37.83    0.71 
   4   5  -1   35.88    0.71 
   4   5  -1   35.46    0.72 
   4   5  -1   36.06    0.70 
   3   5  -1   28.18    0.54 
   3   5  -1   28.72    0.56 
   3   5  -1   28.34    0.58 
  -3  -5   1   28.42    0.56 
   2   5  -1   34.28    0.61 
   2   5  -1   33.21    0.64 
   2   5  -1   33.37    0.66 
  -2  -5   1   33.46    0.63 
   1   5  -1  381.68    6.39 
   1   5  -1  358.44    6.44 
  -1  -5   1  369.83    6.42 
   0   5  -1    6.35    0.16 
   0   5  -1    6.25    0.16 
   0  -5   1    5.91    0.16 
  -1   5  -1    3.06    0.09 
  -1   5  -1    2.93    0.10 
   1  -5   1    2.86    0.08 
   1  -5   1    2.84    0.11 
   2  -5   1    2.92    0.10 
   2  -5   1    3.08    0.08 
   2  -5   1    2.85    0.11 
  -3   5  -1    8.30    0.23 
   3  -5   1    8.25    0.21 
   3  -5   1    8.36    0.23 
  -4   5  -1   50.30    0.97 
   4  -5   1   52.33    1.02 
   4  -5   1   53.59    1.01 
  -5   5  -1    1.16    0.09 
   5  -5   1    0.95    0.09 
   5  -5   1    1.00    0.09 
  -6   5  -1   14.70    0.39 
   6  -5   1   14.54    0.39 
   6  -5   1   15.04    0.39 
  -7   5  -1    5.56    0.22 
  -7   5  -1    5.63    0.24 
   7  -5   1    5.28    0.23 
   7  -5   1    5.48    0.22 
  -8   5  -1    0.12    0.07 
  -8   5  -1    0.20    0.07 
   8  -5   1    0.16    0.06 
  -9   5  -1    0.54    0.11 
  -9   5  -1    0.53    0.10 
   9  -5   1    0.49    0.10 
 -10  -4   1    0.18    0.09 
   9   4  -1    0.28    0.09 
  -9  -4   1    0.40    0.09 
   8   4  -1    6.07    0.23 
  -8  -4   1    6.29    0.25 
   7   4  -1    1.11    0.10 
   7   4  -1    1.08    0.10 
  -7  -4   1    1.03    0.09 
   6   4  -1    3.75    0.15 
   6   4  -1    3.61    0.15 
   6   4  -1    3.72    0.16 
  -6  -4   1    3.23    0.13 
   5   4  -1   -0.03    0.02 
   5   4  -1   -0.02    0.02 
   5   4  -1    0.03    0.03 
   5   4  -1    0.03    0.02 
   4   4  -1   15.47    0.34 
   4   4  -1   15.36    0.35 
   4   4  -1   15.50    0.34 
   4   4  -1   15.75    0.34 
   3   4  -1   22.34    0.46 
   3   4  -1   22.11    0.44 
   3   4  -1   21.89    0.44 
   3   4  -1   22.29    0.44 
   2   4  -1    8.21    0.21 
   2   4  -1    8.52    0.20 
   2   4  -1    8.65    0.18 
  -2  -4   1    8.64    0.20 
   1   4  -1   42.69    0.79 
   1   4  -1   43.20    0.78 
  -1  -4   1   42.35    0.77 
   0   4  -1   14.04    0.29 
   0   4  -1   14.44    0.29 
   0  -4   1   14.21    0.29 
  -1   4  -1   38.13    0.72 
  -1   4  -1   38.83    0.70 
   1  -4   1   38.67    0.69 
   1  -4   1   37.97    0.72 
  -2   4  -1    2.06    0.08 
   2  -4   1    2.09    0.08 
   2  -4   1    2.22    0.09 
   2  -4   1    2.14    0.06 
  -3   4  -1   45.91    0.87 
   3  -4   1   45.83    0.85 
   3  -4   1   44.68    0.86 
  -4   4  -1    5.00    0.16 
   4  -4   1    5.03    0.17 
   4  -4   1    4.79    0.16 
  -5   4  -1    3.47    0.14 
   5  -4   1    2.92    0.14 
   5  -4   1    2.86    0.13 
  -6   4  -1    0.76    0.08 
   6  -4   1    0.79    0.08 
   6  -4   1    0.60    0.08 
  -7   4  -1    1.21    0.11 
   7  -4   1    1.23    0.12 
   7  -4   1    1.18    0.11 
  -8   4  -1    0.54    0.09 
  -8   4  -1    0.54    0.10 
   8  -4   1    0.60    0.09 
  -9   4  -1    1.34    0.15 
   9  -4   1    1.19    0.13 
  10  -4   1    0.91    0.14 
 -10  -3   1    0.06    0.08 
   9   3  -1    0.01    0.05 
  -9  -3   1    0.06    0.07 
   8   3  -1    2.14    0.13 
   8   3  -1    2.13    0.15 
  -8  -3   1    1.43    0.13 
  -8  -3   1    1.87    0.12 
   7   3  -1    1.03    0.09 
   7   3  -1    0.97    0.10 
  -7  -3   1    1.04    0.09 
   6   3  -1    0.24    0.06 
   6   3  -1    0.21    0.05 
   6   3  -1    0.28    0.05 
  -6  -3   1    0.24    0.05 
   5   3  -1    3.07    0.13 
   5   3  -1    2.97    0.12 
   5   3  -1    3.04    0.12 
   5   3  -1    3.10    0.12 
  -5  -3   1    2.55    0.11 
   4   3  -1   14.94    0.33 
   4   3  -1   15.05    0.33 
   4   3  -1   14.68    0.34 
   4   3  -1   15.21    0.33 
   3   3  -1    9.94    0.23 
   3   3  -1   10.14    0.23 
   3   3  -1    9.72    0.23 
   3   3  -1    9.93    0.23 
   2   3  -1    3.60    0.10 
   2   3  -1    3.89    0.12 
   2   3  -1    3.80    0.10 
   2   3  -1    3.64    0.11 
   1   3  -1  949.15   16.34 
   1   3  -1  964.31   16.53 
   1   3  -1  945.47   16.54 
  -1  -3   1 1000.00   17.27 
   0   3  -1    2.85    0.08 
   0   3  -1    2.96    0.08 
   0  -3   1    2.90    0.08 
  -1   3  -1    8.10    0.18 
   1  -3   1    8.35    0.17 
   1  -3   1    8.16    0.19 
   1  -3   1    8.40    0.17 
  -2   3  -1   83.47    1.48 
   2  -3   1   83.54    1.45 
   2  -3   1   83.18    1.50 
   2  -3   1   85.10    1.49 
  -3   3  -1    0.81    0.06 
   3  -3   1    0.85    0.06 
   3  -3   1    0.78    0.06 
  -4   3  -1   20.58    0.44 
   4  -3   1   19.62    0.43 
   4  -3   1   19.97    0.43 
  -5   3  -1   14.41    0.35 
   5  -3   1   14.50    0.36 
   5  -3   1   15.43    0.37 
  -6   3  -1    3.70    0.16 
   6  -3   1    3.74    0.17 
   6  -3   1    3.77    0.16 
  -7   3  -1    0.03    0.04 
   7  -3   1    0.09    0.05 
   7  -3   1    0.05    0.05 
  -8   3  -1    1.10    0.13 
  -8   3  -1    1.30    0.11 
   8  -3   1    1.26    0.12 
  -9   3  -1    3.85    0.22 
   9  -3   1    4.17    0.21 
  10  -3   1    0.72    0.12 
 -10  -2   1    0.14    0.08 
   9   2  -1    2.04    0.15 
  -9  -2   1    2.14    0.17 
   8   2  -1    3.00    0.18 
   8   2  -1    3.14    0.16 
  -8  -2   1    3.60    0.17 
   7   2  -1    0.57    0.08 
   7   2  -1    0.64    0.08 
  -7  -2   1    0.58    0.07 
   6   2  -1    6.41    0.22 
   6   2  -1    6.26    0.20 
   6   2  -1    6.21    0.19 
  -6  -2   1    6.13    0.19 
   5   2  -1    0.28    0.05 
   5   2  -1    0.26    0.04 
   5   2  -1    0.33    0.05 
  -5  -2   1    0.32    0.05 
   4   2  -1   48.22    0.92 
   4   2  -1   48.99    0.91 
   4   2  -1   49.38    0.91 
   4   2  -1   49.65    0.91 
   3   2  -1   11.14    0.24 
   3   2  -1   10.98    0.24 
   3   2  -1   10.78    0.25 
   3   2  -1   11.16    0.24 
   2   2  -1  619.40   10.79 
   2   2  -1  617.35   10.83 
   2   2  -1  622.10   10.77 
   2   2  -1  620.05   10.73 
   1   2  -1   25.93    0.48 
   1   2  -1   26.66    0.47 
   1   2  -1   26.10    0.49 
  -1  -2   1   26.57    0.48 
   0   2  -1   23.26    0.41 
   0   2  -1   23.68    0.43 
   0   2  -1   23.64    0.43 
   0  -2   1   23.84    0.43 
  -1   2  -1   20.34    0.38 
   1  -2   1   21.69    0.41 
   1  -2   1   21.38    0.40 
   1  -2   1   21.38    0.39 
  -2   2  -1   79.73    1.41 
   2  -2   1   82.55    1.45 
   2  -2   1   81.13    1.44 
   2  -2   1   80.43    1.40 
  -3   2  -1   10.08    0.23 
   3  -2   1   10.19    0.24 
  -4   2  -1    8.48    0.22 
   4  -2   1    8.71    0.23 
   4  -2   1    8.57    0.23 
  -5   2  -1    9.47    0.25 
   5  -2   1    9.59    0.27 
   5  -2   1    9.67    0.26 
  -6   2  -1    3.57    0.15 
   6  -2   1    3.22    0.15 
   6  -2   1    3.23    0.15 
  -7   2  -1    1.56    0.11 
   7  -2   1    1.47    0.12 
   7  -2   1    1.54    0.11 
  -8   2  -1    0.68    0.10 
  -8   2  -1    0.67    0.09 
   8  -2   1    0.74    0.10 
  -9   2  -1    0.00    0.06 
   9  -2   1    0.09    0.06 
 -10   2  -1    2.14    0.25 
  10  -2   1    1.62    0.16 
 -10  -1   1    0.10    0.08 
   9   1  -1    4.51    0.21 
  -9  -1   1    4.17    0.23 
   8   1  -1    1.95    0.15 
   8   1  -1    1.58    0.12 
  -8  -1   1    1.52    0.11 
   7   1  -1    2.55    0.15 
   7   1  -1    2.34    0.13 
  -7  -1   1    2.52    0.13 
   6   1  -1    1.31    0.10 
   6   1  -1    1.43    0.09 
  -6  -1   1    1.34    0.09 
   5   1  -1   10.46    0.24 
   5   1  -1   10.20    0.28 
   5   1  -1   10.04    0.26 
  -5  -1   1    9.89    0.25 
   4   1  -1   23.37    0.50 
   4   1  -1   24.41    0.47 
   4   1  -1   24.14    0.48 
  -4  -1   1   23.52    0.48 
   3   1  -1    8.38    0.21 
   3   1  -1    8.31    0.19 
   3   1  -1    8.45    0.19 
   3   1  -1    8.58    0.20 
   2   1  -1  237.84    4.28 
   2   1  -1  248.34    4.20 
   2   1  -1  243.26    4.19 
   2   1  -1  240.57    4.27 
   1   1  -1   -0.01    0.03 
   1   1  -1   -0.06    0.03 
   1   1  -1    0.00    0.03 
   1   1  -1   -0.03    0.02 
   0   1  -1   22.42    0.40 
   0  -1   1   21.43    0.39 
   0  -1   1   21.40    0.38 
  -1   1  -1  238.61    4.16 
  -1   1  -1  238.02    4.15 
   1  -1   1  229.64    3.97 
   1  -1   1  224.23    3.91 
  -2   1  -1   23.97    0.45 
   2  -1   1   23.28    0.41 
   2  -1   1   23.39    0.45 
   2  -1   1   23.16    0.44 
  -3   1  -1    3.49    0.11 
   3  -1   1    3.46    0.08 
   3  -1   1    3.52    0.11 
   3  -1   1    3.63    0.12 
  -4   1  -1    2.67    0.10 
   4  -1   1    2.81    0.11 
   4  -1   1    2.95    0.11 
   4  -1   1    2.88    0.08 
  -5   1  -1   14.26    0.33 
   5  -1   1   14.26    0.34 
   5  -1   1   14.61    0.36 
  -6   1  -1    0.16    0.04 
   6  -1   1    0.17    0.05 
   6  -1   1    0.19    0.05 
  -7   1  -1    7.89    0.27 
  -7   1  -1    7.89    0.24 
   7  -1   1    7.96    0.27 
   7  -1   1    7.71    0.25 
  -8   1  -1    0.88    0.11 
  -8   1  -1    0.90    0.09 
   8  -1   1    0.80    0.10 
  -9   1  -1    0.21    0.08 
   9  -1   1    0.26    0.07 
 -10   1  -1    0.26    0.10 
  10  -1   1    0.18    0.08 
 -10   0   1    0.39    0.11 
   9   0  -1    1.51    0.13 
  -9   0   1    1.66    0.16 
   8   0  -1    0.16    0.07 
   8   0  -1    0.16    0.06 
  -8   0   1    0.23    0.06 
   7   0  -1    1.22    0.10 
   7   0  -1    1.30    0.12 
  -7   0   1    1.03    0.09 
   6   0  -1    6.20    0.22 
   6   0  -1    6.12    0.20 
  -6   0   1    5.94    0.20 
   5   0  -1    8.40    0.23 
   5   0  -1    9.12    0.25 
  -5   0   1    8.51    0.20 
  -5   0   1    8.37    0.23 
   4   0  -1    9.41    0.25 
   4   0  -1   10.22    0.24 
   4   0  -1    9.77    0.21 
  -4   0   1    9.62    0.23 
   3   0  -1   48.38    0.91 
   3   0  -1   49.59    0.90 
   3   0  -1   49.67    0.88 
  -3   0   1   47.64    0.87 
   2   0  -1  734.12   12.67 
   2   0  -1  720.35   12.70 
   2   0  -1  744.37   12.71 
  -2   0   1  721.41   12.57 
   1   0  -1   50.18    0.89 
   1   0  -1   50.47    0.88 
  -1   0   1   49.13    0.86 
  -1   0  -1    5.71    0.11 
  -1   0  -1    5.79    0.12 
   1   0   1    5.76    0.12 
   1   0   1    5.74    0.11 
  -2   0  -1   70.78    1.24 
   2   0   1   69.34    1.22 
   2   0   1   68.47    1.22 
   2   0   1   69.41    1.20 
  -3   0  -1  124.82    2.18 
   3   0   1  121.36    2.14 
   3   0   1  119.16    2.15 
   3   0   1  125.30    2.12 
  -4   0  -1    1.02    0.06 
   4   0   1    0.90    0.06 
   4   0   1    0.88    0.07 
   4   0   1    1.03    0.05 
  -5   0  -1    0.60    0.06 
   5   0   1    0.61    0.04 
   5   0   1    0.73    0.07 
   5   0   1    0.64    0.06 
  -6   0  -1    0.51    0.06 
   6   0   1    0.38    0.06 
   6   0   1    0.46    0.06 
  -7   0  -1   16.33    0.39 
  -7   0  -1   15.79    0.43 
   7   0   1   17.11    0.43 
  -8   0  -1    2.98    0.18 
  -8   0  -1    2.48    0.17 
   8   0   1    2.46    0.15 
  -9   0  -1    1.58    0.15 
   9   0   1    1.37    0.13 
 -10   0  -1    0.39    0.10 
  10   0   1    0.67    0.11 
   9  -1  -1    5.05    0.23 
   9  -1  -1    4.70    0.24 
  -9   1   1    4.90    0.32 
   8  -1  -1    0.12    0.06 
   8  -1  -1    0.09    0.06 
  -8   1   1    0.17    0.06 
   7  -1  -1    6.91    0.26 
   7  -1  -1    6.96    0.23 
  -7   1   1    6.50    0.23 
   6  -1  -1    0.14    0.05 
   6  -1  -1    0.15    0.04 
  -6   1   1    0.15    0.04 
   5  -1  -1    3.08    0.14 
   5  -1  -1    3.24    0.12 
  -5   1   1    3.45    0.13 
  -5   1   1    3.38    0.10 
   4  -1  -1    2.58    0.10 
   4  -1  -1    2.78    0.11 
  -4   1   1    2.89    0.11 
  -4   1   1    2.70    0.08 
   3  -1  -1   24.30    0.47 
   3  -1  -1   24.38    0.49 
  -3   1   1   25.23    0.49 
  -3   1   1   24.71    0.46 
   2  -1  -1  206.19    3.61 
   2  -1  -1  210.80    3.67 
  -2   1   1  200.93    3.53 
  -2   1   1  207.36    3.54 
   1  -1  -1  108.15    1.88 
   1  -1  -1  108.84    1.87 
  -1   1   1  110.31    1.87 
  -1   1   1  105.70    1.87 
   0  -1  -1    0.69    0.03 
   0  -1  -1    0.83    0.02 
   0   1   1    0.82    0.03 
  -1  -1  -1    7.74    0.16 
   1   1   1    7.88    0.15 
   1   1   1    7.58    0.14 
   1   1   1    7.64    0.15 
  -2  -1  -1   10.15    0.22 
  -2  -1  -1   10.22    0.20 
   2   1   1    9.96    0.21 
   2   1   1   10.26    0.21 
  -3  -1  -1   12.88    0.26 
   3   1   1   12.72    0.27 
   3   1   1   12.91    0.26 
   3   1   1   12.65    0.28 
  -4  -1  -1   12.55    0.27 
   4   1   1   11.86    0.29 
   4   1   1   12.28    0.26 
   4   1   1   12.34    0.28 
  -5  -1  -1    0.90    0.06 
   5   1   1    1.01    0.07 
   5   1   1    0.86    0.05 
   5   1   1    1.08    0.08 
  -6  -1  -1    1.45    0.09 
   6   1   1    1.16    0.09 
   6   1   1    1.35    0.10 
  -7  -1  -1    1.92    0.14 
  -7  -1  -1    2.21    0.12 
   7   1   1    1.83    0.12 
  -8  -1  -1    1.41    0.13 
   8   1   1    1.39    0.11 
  -9  -1  -1    0.29    0.09 
   9   1   1    0.30    0.08 
 -10  -1  -1    2.73    0.21 
  10   1   1    3.08    0.20 
   9  -2  -1    1.68    0.16 
   9  -2  -1    1.80    0.14 
  -9   2   1    1.67    0.14 
   8  -2  -1    1.11    0.11 
   8  -2  -1    1.21    0.13 
  -8   2   1    1.10    0.11 
   7  -2  -1    1.61    0.13 
   7  -2  -1    1.50    0.11 
  -7   2   1    1.41    0.11 
   6  -2  -1    2.59    0.14 
   6  -2  -1    2.46    0.12 
  -6   2   1    2.37    0.12 
   5  -2  -1   10.34    0.29 
   5  -2  -1   10.50    0.27 
  -5   2   1   10.01    0.27 
   4  -2  -1   35.95    0.72 
   4  -2  -1   36.65    0.70 
  -4   2   1   37.59    0.66 
  -4   2   1   36.63    0.72 
   3  -2  -1  181.63    3.16 
   3  -2  -1  181.11    3.17 
  -3   2   1  187.29    3.27 
   2  -2  -1   85.05    1.50 
   2  -2  -1   83.89    1.49 
  -2   2   1   84.72    1.50 
   1  -2  -1   57.41    1.02 
   1  -2  -1   58.35    1.02 
  -1   2   1   58.10    1.01 
  -1   2   1   57.77    1.03 
   0  -2  -1  117.42    2.06 
   0   2   1  108.53    1.93 
   0   2   1  112.96    1.91 
  -1  -2  -1   13.17    0.25 
   1   2   1   12.88    0.26 
   1   2   1   13.38    0.25 
   1   2   1   13.29    0.24 
  -2  -2  -1   33.92    0.62 
   2   2   1   33.81    0.59 
   2   2   1   32.88    0.61 
   2   2   1   32.78    0.61 
  -3  -2  -1    5.66    0.15 
   3   2   1    5.78    0.14 
   3   2   1    5.51    0.15 
   3   2   1    5.66    0.15 
   3   2   1    5.81    0.15 
  -4  -2  -1    0.99    0.05 
   4   2   1    1.17    0.07 
   4   2   1    0.98    0.06 
   4   2   1    1.07    0.06 
  -5  -2  -1    4.97    0.15 
   5   2   1    4.97    0.16 
   5   2   1    5.23    0.15 
   5   2   1    5.22    0.17 
  -6  -2  -1   13.17    0.32 
  -6  -2  -1   14.33    0.36 
   6   2   1   15.51    0.35 
   6   2   1   15.49    0.38 
  -7  -2  -1    2.02    0.11 
  -7  -2  -1    2.00    0.14 
   7   2   1    1.87    0.12 
  -8  -2  -1    0.50    0.09 
   8   2   1    0.38    0.07 
  -9  -2  -1    0.25    0.08 
   9   2   1    0.29    0.08 
 -10  -2  -1    2.64    0.20 
  10   2   1    2.70    0.19 
   9  -3  -1    1.26    0.13 
   9  -3  -1    1.36    0.15 
  -9   3   1    1.02    0.12 
   8  -3  -1    1.49    0.12 
   8  -3  -1    1.59    0.15 
  -8   3   1    1.44    0.12 
   7  -3  -1    0.33    0.06 
   7  -3  -1    0.18    0.06 
  -7   3   1    0.28    0.06 
   6  -3  -1    4.15    0.16 
   6  -3  -1    4.10    0.18 
  -6   3   1    4.09    0.17 
   5  -3  -1   11.00    0.30 
   5  -3  -1   11.16    0.29 
  -5   3   1   11.01    0.29 
   4  -3  -1   14.42    0.33 
   4  -3  -1   14.11    0.34 
  -4   3   1   15.07    0.35 
   3  -3  -1   45.93    0.86 
   3  -3  -1   45.81    0.86 
  -3   3   1   48.01    0.90 
   2  -3  -1   61.53    1.11 
   2  -3  -1   61.31    1.11 
  -2   3   1   60.21    1.09 
   1  -3  -1   36.32    0.66 
   1  -3  -1   36.35    0.66 
  -1   3   1   36.30    0.67 
  -1   3   1   37.38    0.65 
   0  -3  -1   78.79    1.34 
   0  -3  -1   76.31    1.36 
   0   3   1   80.87    1.40 
   0   3   1   79.92    1.40 
  -1  -3  -1    7.44    0.16 
  -1  -3  -1    7.35    0.15 
   1   3   1    7.32    0.17 
   1   3   1    7.54    0.15 
  -2  -3  -1   16.29    0.32 
   2   3   1   16.40    0.31 
   2   3   1   16.08    0.32 
   2   3   1   15.94    0.33 
  -3  -3  -1    8.54    0.20 
   3   3   1    8.51    0.21 
   3   3   1    8.73    0.21 
   3   3   1    9.16    0.19 
  -4  -3  -1    7.76    0.21 
   4   3   1    8.16    0.21 
   4   3   1    8.26    0.19 
   4   3   1    8.07    0.21 
  -5  -3  -1    0.18    0.05 
  -5  -3  -1    0.29    0.04 
   5   3   1    0.23    0.04 
   5   3   1    0.19    0.04 
  -6  -3  -1    2.16    0.12 
  -6  -3  -1    2.17    0.10 
   6   3   1    2.07    0.11 
   6   3   1    2.24    0.11 
  -7  -3  -1    0.34    0.07 
  -7  -3  -1    0.38    0.06 
   7   3   1    0.58    0.08 
  -8  -3  -1    0.19    0.07 
   8   3   1    0.16    0.06 
  -9  -3  -1    1.30    0.14 
   9   3   1    1.36    0.13 
 -10  -3  -1    0.65    0.12 
  10   3   1    0.56    0.10 
   9  -4  -1    1.04    0.13 
   9  -4  -1    1.20    0.15 
  -9   4   1    1.17    0.13 
   8  -4  -1    1.88    0.16 
   8  -4  -1    2.07    0.14 
  -8   4   1    1.87    0.14 
   7  -4  -1    3.03    0.17 
   7  -4  -1    2.95    0.15 
  -7   4   1    2.90    0.16 
   6  -4  -1   15.62    0.40 
   6  -4  -1   17.35    0.43 
  -6   4   1   16.70    0.42 
   5  -4  -1    5.22    0.18 
   5  -4  -1    5.79    0.20 
  -5   4   1    5.39    0.19 
   4  -4  -1    6.35    0.20 
   4  -4  -1    6.51    0.19 
  -4   4   1    6.57    0.20 
   3  -4  -1   57.03    1.06 
   3  -4  -1   57.49    1.06 
  -3   4   1   58.21    1.08 
   2  -4  -1   26.62    0.52 
   2  -4  -1   27.45    0.53 
  -2   4   1   26.83    0.54 
  -2   4   1   27.96    0.49 
   1  -4  -1    3.98    0.10 
  -1   4   1    3.91    0.10 
  -1   4   1    4.09    0.12 
   0  -4  -1  473.71    8.07 
   0  -4  -1  460.28    8.10 
   0   4   1  468.80    8.35 
   0   4   1  485.64    8.36 
  -1  -4  -1  400.06    7.10 
  -1  -4  -1  421.44    7.22 
   1   4   1  421.23    7.28 
   1   4   1  414.63    7.28 
  -2  -4  -1   43.12    0.76 
  -2  -4  -1   41.71    0.78 
   2   4   1   42.43    0.80 
   2   4   1   43.37    0.77 
  -3  -4  -1    3.56    0.11 
   3   4   1    3.69    0.10 
   3   4   1    3.67    0.12 
  -4  -4  -1    2.69    0.11 
   4   4   1    2.85    0.09 
   4   4   1    2.70    0.11 
   4   4   1    2.90    0.11 
  -5  -4  -1    5.16    0.17 
   5   4   1    5.10    0.17 
   5   4   1    4.88    0.15 
   5   4   1    5.15    0.17 
  -6  -4  -1    2.92    0.11 
  -6  -4  -1    2.78    0.14 
   6   4   1    2.93    0.13 
   6   4   1    3.13    0.13 
  -7  -4  -1    1.03    0.11 
   7   4   1    1.02    0.09 
  -8  -4  -1    1.59    0.14 
   8   4   1    1.67    0.13 
  -9  -4  -1    2.56    0.18 
   9   4   1    2.20    0.16 
 -10  -4  -1    0.55    0.11 
  10   4   1    0.56    0.11 
   9  -5  -1    0.05    0.07 
   9  -5  -1    0.07    0.07 
  -9   5   1    0.15    0.07 
   8  -5  -1    0.69    0.10 
   8  -5  -1    0.60    0.10 
  -8   5   1    0.67    0.10 
   7  -5  -1    0.46    0.08 
   7  -5  -1    0.42    0.08 
  -7   5   1    0.53    0.09 
   6  -5  -1    9.44    0.28 
   6  -5  -1    8.94    0.29 
  -6   5   1    9.87    0.30 
   5  -5  -1    2.10    0.12 
   5  -5  -1    1.91    0.11 
  -5   5   1    2.06    0.12 
   4  -5  -1    4.13    0.15 
   4  -5  -1    3.92    0.15 
  -4   5   1    4.14    0.16 
   3  -5  -1    7.29    0.20 
   3  -5  -1    7.02    0.20 
  -3   5   1    6.97    0.20 
   2  -5  -1   33.96    0.63 
   2  -5  -1   31.87    0.64 
  -2   5   1   34.10    0.61 
  -2   5   1   33.87    0.66 
   1  -5  -1   23.39    0.47 
   1  -5  -1   24.09    0.45 
  -1   5   1   24.26    0.45 
  -1   5   1   23.20    0.47 
   0  -5  -1   30.97    0.59 
   0  -5  -1   31.20    0.56 
   0   5   1   31.23    0.59 
   0   5   1   31.42    0.59 
  -1  -5  -1  167.24    2.95 
  -1  -5  -1  171.61    2.92 
   1   5   1  164.68    2.86 
  -2  -5  -1    8.66    0.21 
  -2  -5  -1    8.85    0.19 
   2   5   1    8.63    0.19 
  -3  -5  -1    0.09    0.02 
  -3  -5  -1    0.09    0.03 
   3   5   1    0.05    0.02 
   3   5   1    0.08    0.03 
   3   5   1    0.09    0.03 
  -4  -5  -1    1.83    0.09 
   4   5   1    1.94    0.08 
   4   5   1    1.77    0.09 
   4   5   1    1.75    0.09 
  -5  -5  -1    0.12    0.04 
   5   5   1    0.15    0.04 
   5   5   1    0.18    0.03 
   5   5   1    0.12    0.04 
  -6  -5  -1   -0.03    0.03 
  -6  -5  -1    0.03    0.02 
   6   5   1   -0.03    0.03 
   6   5   1    0.09    0.04 
  -7  -5  -1    0.27    0.07 
   7   5   1    0.32    0.06 
   7   5   1    0.30    0.07 
  -8  -5  -1    1.73    0.14 
   8   5   1    1.44    0.12 
  -9  -5  -1    0.26    0.08 
   9   5   1    0.26    0.08 
 -10  -5  -1    0.04    0.08 
  10   5   1    0.31    0.09 
   9  -6  -1    0.25    0.09 
   9  -6  -1    0.16    0.07 
  -9   6   1    0.14    0.08 
  -9   6   1    0.37    0.10 
   8  -6  -1    2.51    0.16 
   8  -6  -1    2.70    0.19 
  -8   6   1    2.97    0.18 
   7  -6  -1    5.72    0.22 
   7  -6  -1    5.16    0.23 
  -7   6   1    5.42    0.23 
   6  -6  -1    1.13    0.10 
   6  -6  -1    1.29    0.11 
  -6   6   1    1.29    0.11 
   5  -6  -1   13.00    0.34 
   5  -6  -1   12.43    0.34 
  -5   6   1   13.15    0.35 
   4  -6  -1    2.45    0.12 
   4  -6  -1    2.40    0.12 
  -4   6   1    2.58    0.13 
   3  -6  -1   37.04    0.73 
   3  -6  -1   36.19    0.71 
  -3   6   1   36.89    0.74 
   2  -6  -1   32.37    0.64 
   2  -6  -1   32.11    0.62 
  -2   6   1   31.79    0.64 
  -2   6   1   32.82    0.59 
   1  -6  -1    6.93    0.19 
   1  -6  -1    7.24    0.16 
  -1   6   1    7.58    0.20 
  -1   6   1    7.29    0.17 
   0  -6  -1   26.63    0.48 
   0  -6  -1   26.75    0.53 
   0   6   1   27.08    0.53 
   0   6   1   27.57    0.53 
  -1  -6  -1   28.62    0.50 
  -1  -6  -1   27.82    0.55 
   1   6   1   26.65    0.52 
   1   6   1   27.15    0.54 
  -2  -6  -1   21.91    0.40 
  -2  -6  -1   21.10    0.44 
   2   6   1   21.39    0.42 
  -3  -6  -1   11.05    0.24 
  -3  -6  -1   10.76    0.26 
   3   6   1   11.30    0.25 
   3   6   1   10.72    0.27 
  -4  -6  -1    2.56    0.10 
  -4  -6  -1    2.63    0.11 
   4   6   1    2.49    0.11 
   4   6   1    2.48    0.12 
   4   6   1    2.70    0.10 
  -5  -6  -1    7.71    0.22 
   5   6   1    7.40    0.22 
   5   6   1    7.67    0.20 
   5   6   1    7.09    0.22 
  -6  -6  -1    1.13    0.09 
   6   6   1    1.00    0.09 
   6   6   1    1.16    0.08 
   6   6   1    1.38    0.10 
  -7  -6  -1    8.20    0.27 
   7   6   1    8.53    0.28 
   7   6   1    9.62    0.29 
  -8  -6  -1    2.25    0.15 
   8   6   1    2.42    0.15 
  -9  -6  -1    0.78    0.11 
   9   6   1    0.85    0.12 
 -10  -6  -1    1.41    0.16 
  10   6   1    0.95    0.13 
   9  -7  -1    0.52    0.10 
  -9   7   1    0.57    0.12 
  -9   7   1    0.44    0.10 
   8  -7  -1    1.08    0.13 
   8  -7  -1    1.19    0.14 
  -8   7   1    1.03    0.14 
   7  -7  -1   32.14    0.74 
   7  -7  -1   32.03    0.73 
  -7   7   1   33.13    0.76 
   6  -7  -1    8.26    0.28 
   6  -7  -1    7.85    0.27 
  -6   7   1    8.53    0.29 
   5  -7  -1    0.44    0.07 
   5  -7  -1    0.38    0.06 
  -5   7   1    0.54    0.08 
   4  -7  -1    1.47    0.10 
   4  -7  -1    1.55    0.10 
  -4   7   1    1.65    0.11 
   3  -7  -1    4.17    0.16 
   3  -7  -1    4.00    0.14 
  -3   7   1    4.12    0.16 
   2  -7  -1   84.51    1.52 
   2  -7  -1   80.70    1.48 
  -2   7   1   78.99    1.47 
  -2   7   1   81.61    1.42 
   1  -7  -1    5.58    0.14 
   1  -7  -1    5.34    0.17 
  -1   7   1    5.17    0.14 
  -1   7   1    5.37    0.16 
   0  -7  -1    7.10    0.19 
   0  -7  -1    7.11    0.15 
   0   7   1    7.37    0.19 
   0   7   1    7.15    0.19 
  -1  -7  -1    1.31    0.08 
   1   7   1    1.34    0.08 
   1   7   1    1.43    0.07 
  -2  -7  -1   13.48    0.31 
  -2  -7  -1   13.71    0.26 
   2   7   1   13.16    0.29 
  -3  -7  -1   37.94    0.70 
  -3  -7  -1   37.99    0.74 
   3   7   1   37.75    0.75 
   3   7   1   37.82    0.72 
  -4  -7  -1    3.80    0.13 
  -4  -7  -1    3.76    0.14 
   4   7   1    3.56    0.15 
   4   7   1    3.73    0.12 
  -5  -7  -1    0.76    0.07 
  -5  -7  -1    0.83    0.08 
   5   7   1    0.92    0.08 
   5   7   1    0.75    0.06 
  -6  -7  -1    0.60    0.08 
   6   7   1    0.55    0.08 
   6   7   1    0.60    0.08 
  -7  -7  -1    1.68    0.12 
   7   7   1    1.80    0.13 
   7   7   1    1.54    0.12 
  -8  -7  -1    4.77    0.21 
   8   7   1    4.99    0.22 
  -9  -7  -1    0.46    0.10 
   9   7   1    0.38    0.10 
  10   7   1    2.96    0.21 
   9  -8  -1    0.34    0.10 
  -9   8   1    0.40    0.11 
   8  -8  -1    0.53    0.10 
   8  -8  -1    0.57    0.11 
  -8   8   1    0.52    0.10 
   7  -8  -1   12.02    0.38 
   7  -8  -1   12.07    0.37 
  -7   8   1   11.46    0.37 
   6  -8  -1    1.64    0.12 
   6  -8  -1    1.61    0.13 
  -6   8   1    1.71    0.13 
   5  -8  -1   30.32    0.66 
   5  -8  -1   29.88    0.67 
  -5   8   1   29.32    0.66 
   4  -8  -1    0.34    0.06 
   4  -8  -1    0.45    0.07 
  -4   8   1    0.36    0.06 
   3  -8  -1    1.26    0.08 
   3  -8  -1    1.54    0.10 
  -3   8   1    1.37    0.10 
   2  -8  -1    0.74    0.07 
   2  -8  -1    0.70    0.06 
  -2   8   1    0.70    0.05 
  -2   8   1    0.65    0.07 
   1  -8  -1   36.75    0.67 
   1  -8  -1   35.18    0.72 
  -1   8   1   36.35    0.72 
  -1   8   1   35.65    0.68 
   0  -8  -1    7.59    0.16 
   0   8   1    7.51    0.20 
   0   8   1    7.61    0.21 
  -1  -8  -1   91.77    1.66 
   1   8   1   87.66    1.62 
   1   8   1   90.57    1.61 
  -2  -8  -1   26.57    0.56 
  -2  -8  -1   27.70    0.50 
   2   8   1   25.40    0.51 
   2   8   1   25.91    0.54 
  -3  -8  -1   17.77    0.35 
  -3  -8  -1   17.89    0.40 
   3   8   1   17.85    0.38 
   3   8   1   17.40    0.41 
  -4  -8  -1    3.67    0.12 
  -4  -8  -1    3.39    0.14 
   4   8   1    3.65    0.16 
   4   8   1    3.77    0.13 
  -5  -8  -1    1.32    0.09 
  -5  -8  -1    1.40    0.10 
   5   8   1    1.27    0.08 
   5   8   1    1.26    0.10 
  -6  -8  -1    5.63    0.21 
  -6  -8  -1    5.10    0.19 
   6   8   1    5.07    0.21 
  -7  -8  -1    4.95    0.21 
  -7  -8  -1    4.80    0.19 
   7   8   1    5.06    0.22 
  -8  -8  -1    0.02    0.06 
   8   8   1   -0.01    0.05 
  -9  -8  -1    0.19    0.08 
   9   8   1    0.25    0.08 
 -10  -8  -1    0.15    0.08 
   8  -9  -1    1.31    0.14 
   8  -9  -1    1.05    0.13 
  -8   9   1    1.62    0.16 
   7  -9  -1    4.63    0.23 
   7  -9  -1    4.86    0.22 
  -7   9   1    5.16    0.25 
   6  -9  -1    6.28    0.24 
   6  -9  -1    5.40    0.23 
  -6   9   1    6.12    0.25 
   5  -9  -1   24.94    0.57 
   5  -9  -1   24.63    0.59 
  -5   9   1   24.60    0.59 
   4  -9  -1    0.14    0.05 
   4  -9  -1    0.16    0.05 
  -4   9   1    0.26    0.06 
   3  -9  -1    2.29    0.13 
   3  -9  -1    2.60    0.11 
  -3   9   1    2.68    0.14 
   2  -9  -1    4.28    0.17 
   2  -9  -1    4.24    0.13 
  -2   9   1    4.43    0.13 
  -2   9   1    4.40    0.17 
   1  -9  -1    0.37    0.04 
   1  -9  -1    0.32    0.06 
  -1   9   1    0.46    0.05 
  -1   9   1    0.30    0.05 
   0  -9  -1    3.62    0.14 
   0  -9  -1    3.74    0.09 
   0   9   1    3.70    0.14 
   0   9   1    3.51    0.13 
  -1  -9  -1   67.54    1.26 
   1   9   1   68.10    1.26 
   1   9   1   66.28    1.24 
  -2  -9  -1  117.53    2.12 
   2   9   1  118.79    2.09 
   2   9   1  114.66    2.11 
  -3  -9  -1   57.37    1.09 
   3   9   1   56.44    1.08 
   3   9   1   54.42    1.04 
  -4  -9  -1    0.16    0.05 
   4   9   1    0.24    0.04 
   4   9   1    0.21    0.05 
  -5  -9  -1   16.37    0.41 
   5   9   1   16.68    0.43 
   5   9   1   16.73    0.38 
  -6  -9  -1    2.32    0.14 
   6   9   1    2.03    0.14 
  -7  -9  -1    5.47    0.23 
   7   9   1    4.93    0.22 
  -8  -9  -1    3.57    0.19 
   8   9   1    3.03    0.19 
  -9  -9  -1    0.60    0.11 
 -10  -9  -1    0.52    0.11 
   8 -10  -1    2.26    0.18 
  -8  10   1    1.86    0.17 
  -8  10   1    2.04    0.17 
   7 -10  -1    1.07    0.13 
   7 -10  -1    1.07    0.13 
  -7  10   1    1.25    0.14 
   6 -10  -1    3.34    0.19 
   6 -10  -1    3.46    0.18 
  -6  10   1    3.49    0.20 
   5 -10  -1    7.31    0.25 
   5 -10  -1    7.58    0.27 
  -5  10   1    7.13    0.27 
   4 -10  -1    0.92    0.10 
   4 -10  -1    0.83    0.08 
  -4  10   1    0.81    0.10 
   3 -10  -1    0.94    0.10 
   3 -10  -1    0.63    0.07 
  -3  10   1    0.68    0.09 
   2 -10  -1   26.28    0.52 
   2 -10  -1   25.86    0.58 
  -2  10   1   26.36    0.58 
  -2  10   1   25.73    0.52 
   1 -10  -1    2.48    0.13 
   1 -10  -1    2.66    0.09 
  -1  10   1    2.61    0.13 
  -1  10   1    2.56    0.11 
   0 -10  -1    0.97    0.09 
   0  10   1    1.10    0.08 
   0  10   1    1.13    0.08 
  -1 -10  -1    5.91    0.20 
   1  10   1    5.86    0.19 
   1  10   1    6.02    0.19 
  -2 -10  -1    2.58    0.13 
   2  10   1    2.87    0.12 
   2  10   1    2.89    0.14 
  -3 -10  -1    1.23    0.10 
   3  10   1    1.43    0.10 
   3  10   1    1.45    0.08 
  -4 -10  -1    1.53    0.11 
   4  10   1    1.55    0.12 
   4  10   1    1.58    0.09 
  -5 -10  -1    1.73    0.12 
   5  10   1    1.96    0.13 
  -6 -10  -1    1.30    0.12 
   6  10   1    1.08    0.11 
  -7 -10  -1    1.31    0.13 
   7  10   1    1.56    0.14 
  -8 -10  -1    0.14    0.07 
   8  10   1    0.09    0.07 
  -9 -10  -1    2.02    0.17 
   8 -11  -1    1.73    0.16 
  -8  11   1    1.93    0.18 
   7 -11  -1    0.73    0.11 
   7 -11  -1    0.94    0.13 
  -7  11   1    0.60    0.11 
   6 -11  -1    1.14    0.12 
   6 -11  -1    0.86    0.12 
  -6  11   1    0.92    0.13 
   5 -11  -1    0.08    0.06 
   5 -11  -1    0.06    0.04 
  -5  11   1    0.03    0.05 
   4 -11  -1    0.51    0.07 
   4 -11  -1    0.31    0.07 
  -4  11   1    0.47    0.08 
   3 -11  -1    1.85    0.13 
  -3  11   1    1.77    0.13 
   2 -11  -1    9.76    0.30 
  -2  11   1    9.63    0.30 
   1 -11  -1   20.96    0.50 
  -1  11   1   20.89    0.46 
  -1  11   1   21.13    0.49 
   0  11   1    6.54    0.20 
   0  11   1    6.41    0.21 
   1  11   1   21.34    0.48 
   1  11   1   21.45    0.49 
  -2 -11  -1    1.75    0.12 
   2  11   1    1.87    0.10 
   2  11   1    1.90    0.12 
  -3 -11  -1   14.41    0.38 
   3  11   1   14.27    0.38 
   3  11   1   14.09    0.34 
  -4 -11  -1    3.95    0.17 
   4  11   1    4.22    0.16 
   4  11   1    4.47    0.19 
  -5 -11  -1    1.39    0.12 
   5  11   1    1.08    0.11 
  -6 -11  -1    0.07    0.05 
   6  11   1    0.04    0.06 
  -7 -11  -1    2.77    0.17 
   7  11   1    2.68    0.17 
  -8 -11  -1    0.70    0.11 
   8  11   1    0.67    0.11 
  -9 -11  -1    0.62    0.12 
   7 -12  -1    1.47    0.15 
  -7  12   1    1.59    0.16 
   6 -12  -1    3.27    0.20 
  -6  12   1    3.26    0.20 
   5 -12  -1    0.32    0.09 
  -5  12   1    0.34    0.09 
   4 -12  -1    5.21    0.23 
  -4  12   1    5.64    0.24 
   3 -12  -1    3.07    0.17 
  -3  12   1    3.16    0.17 
   2 -12  -1    1.06    0.11 
  -2  12   1    0.70    0.09 
   1 -12  -1    4.40    0.20 
  -1  12   1    4.34    0.18 
  -1  12   1    4.27    0.16 
   0 -12  -1    3.05    0.16 
   0  12   1    2.98    0.14 
   0  12   1    2.89    0.14 
  -1 -12  -1    5.90    0.22 
   1  12   1    5.69    0.20 
   1  12   1    5.19    0.19 
  -2 -12  -1   22.56    0.53 
   2  12   1   22.73    0.53 
   2  12   1   22.04    0.50 
  -3 -12  -1    7.14    0.25 
   3  12   1    7.53    0.26 
   3  12   1    6.83    0.22 
  -4 -12  -1    0.07    0.05 
   4  12   1    0.01    0.04 
   4  12   1    0.06    0.03 
  -5 -12  -1    0.79    0.10 
   5  12   1    0.84    0.11 
  -6 -12  -1    0.36    0.08 
   6  12   1    0.32    0.08 
  -7 -12  -1    2.79    0.18 
   7  12   1    3.05    0.20 
  -8 -12  -1    0.56    0.11 
   8  12   1    0.39    0.10 
  -9 -12  -1    0.12    0.08 
   9  12   1    0.16    0.09 
   7 -13  -1    0.17    0.09 
   6 -13  -1    0.39    0.09 
  -6  13   1    0.27    0.10 
   5 -13  -1    1.08    0.14 
  -5  13   1    1.07    0.14 
   4 -13  -1    0.51    0.10 
  -4  13   1    0.55    0.10 
   3 -13  -1    0.31    0.08 
  -3  13   1    0.23    0.07 
   2 -13  -1    0.38    0.08 
  -2  13   1    0.50    0.08 
   1 -13  -1    2.17    0.15 
  -1  13   1    2.35    0.12 
  -1  13   1    2.26    0.14 
   0 -13  -1    3.09    0.17 
   0  13   1    3.11    0.16 
   0  13   1    3.20    0.15 
  -1 -13  -1    5.04    0.21 
   1  13   1    5.04    0.19 
   1  13   1    5.51    0.21 
  -2 -13  -1   15.86    0.42 
   2  13   1   16.40    0.40 
   2  13   1   16.19    0.43 
  -3 -13  -1    6.74    0.25 
   3  13   1    7.26    0.26 
   3  13   1    7.40    0.24 
  -4 -13  -1    3.07    0.17 
   4  13   1    3.11    0.18 
   4  13   1    2.90    0.14 
  -5 -13  -1    0.71    0.10 
   5  13   1    0.65    0.11 
  -6 -13  -1    1.15    0.12 
   6  13   1    1.16    0.13 
  -7 -13  -1    1.07    0.13 
   7  13   1    1.47    0.15 
  -8 -13  -1    0.92    0.13 
   8  13   1    0.86    0.14 
   6 -14  -1    1.12    0.15 
  -6  14   1    1.02    0.15 
   5 -14  -1    0.06    0.07 
  -5  14   1    0.13    0.08 
   4 -14  -1    0.86    0.13 
  -4  14   1    1.31    0.14 
   3 -14  -1    0.33    0.09 
  -3  14   1    0.30    0.08 
   2 -14  -1    0.87    0.11 
  -2  14   1    0.89    0.11 
   1 -14  -1   11.14    0.35 
  -1  14   1   11.87    0.36 
   0 -14  -1    0.61    0.10 
   0  14   1    0.54    0.08 
   0  14   1    0.91    0.10 
  -1 -14  -1    4.07    0.20 
   1  14   1    4.36    0.19 
   1  14   1    4.00    0.18 
  -2 -14  -1    6.90    0.26 
   2  14   1    7.40    0.26 
   2  14   1    7.23    0.24 
  -3 -14  -1    9.55    0.32 
   3  14   1    9.63    0.29 
   3  14   1    9.60    0.32 
  -4 -14  -1    1.13    0.13 
   4  14   1    0.66    0.10 
  -5 -14  -1    1.44    0.14 
   5  14   1    1.24    0.14 
  -6 -14  -1    0.46    0.09 
   6  14   1    0.32    0.09 
  -7 -14  -1    0.71    0.11 
   7  14   1    0.78    0.13 
  -8 -14  -1    0.06    0.08 
   8  14   1    0.01    0.07 
   5 -15  -1    1.01    0.14 
  -5  15   1    1.18    0.15 
   4 -15  -1    1.38    0.16 
  -4  15   1    1.15    0.14 
   3 -15  -1    3.16    0.20 
  -3  15   1    3.82    0.22 
   2 -15  -1    0.47    0.10 
  -2  15   1    0.48    0.09 
   1 -15  -1    0.48    0.09 
  -1  15   1    0.63    0.09 
   0 -15  -1    0.87    0.12 
   0  15   1    0.93    0.10 
   0  15   1    0.96    0.10 
  -1 -15  -1    3.13    0.19 
   1  15   1    3.08    0.16 
   1  15   1    2.99    0.16 
  -2 -15  -1    5.12    0.23 
   2  15   1    4.89    0.22 
   2  15   1    5.12    0.21 
  -3 -15  -1    0.68    0.11 
   3  15   1    0.97    0.12 
   3  15   1    0.71    0.09 
  -4 -15  -1    1.31    0.14 
   4  15   1    0.89    0.12 
  -5 -15  -1   -0.01    0.06 
   5  15   1    0.04    0.06 
  -6 -15  -1    1.63    0.16 
   6  15   1    1.41    0.15 
  -7 -15  -1    0.40    0.10 
   7  15   1    0.02    0.07 
   4 -16  -1    0.54    0.11 
  -4  16   1    0.89    0.13 
   3 -16  -1    1.54    0.17 
  -3  16   1    1.73    0.16 
   2 -16  -1    1.32    0.15 
  -2  16   1    1.49    0.14 
   1 -16  -1    1.59    0.16 
  -1  16   1    1.85    0.15 
   0 -16  -1    0.56    0.11 
   0  16   1    0.52    0.09 
   0  16   1    0.56    0.09 
  -1 -16  -1    1.64    0.15 
   1  16   1    1.26    0.11 
   1  16   1    1.24    0.12 
  -2 -16  -1   10.63    0.36 
   2  16   1   10.31    0.35 
   2  16   1   11.49    0.34 
  -3 -16  -1   11.13    0.37 
   3  16   1   10.68    0.36 
   3  16   1   10.58    0.33 
  -4 -16  -1    3.16    0.20 
   4  16   1    3.38    0.20 
  -5 -16  -1    3.19    0.20 
   5  16   1    2.58    0.20 
  -6 -16  -1    0.86    0.14 
   6  16   1    0.55    0.12 
  -7 -16  -1    0.61    0.13 
   3 -17  -1   11.79    0.43 
  -3  17   1   11.58    0.41 
   2 -17  -1    0.16    0.09 
  -2  17   1    0.42    0.10 
   1 -17  -1    0.05    0.08 
  -1  17   1    0.17    0.07 
   0 -17  -1    0.73    0.12 
   0  17   1    0.59    0.10 
  -1 -17  -1    0.74    0.12 
   1  17   1    0.99    0.12 
   1  17   1    0.95    0.11 
  -2 -17  -1    3.57    0.21 
   2  17   1    3.23    0.18 
   2  17   1    2.89    0.19 
  -3 -17  -1   11.56    0.39 
   3  17   1   11.66    0.39 
  -4 -17  -1    2.18    0.18 
   4  17   1    3.01    0.20 
  -5 -17  -1    1.86    0.18 
   5  17   1    1.88    0.18 
  -6 -17  -1    1.81    0.19 
   2 -18  -1    0.19    0.10 
  -2  18   1    0.07    0.07 
   1 -18  -1    0.70    0.13 
  -1  18   1    0.71    0.12 
   0 -18  -1    2.66    0.20 
   0  18   1    2.86    0.18 
  -1 -18  -1    1.78    0.18 
   1  18   1    1.57    0.14 
   1  18   1    1.54    0.14 
  -2 -18  -1    3.59    0.23 
   2  18   1    3.28    0.20 
   2  18   1    2.77    0.18 
  -3 -18  -1   12.17    0.42 
   3  18   1   12.02    0.41 
  -4 -18  -1    2.20    0.19 
   4  18   1    2.17    0.19 
  -5 -18  -1    0.04    0.09 
  -1  19   1    0.42    0.10 
   0 -19  -1    1.45    0.18 
   0  19   1    1.46    0.15 
  -1 -19  -1    0.54    0.12 
   1  19   1    0.45    0.10 
  -2 -19  -1    1.45    0.18 
   2  19   1    1.20    0.15 
  -3 -19  -1    1.04    0.18 
   3  19   1    0.91    0.14 
   1  20   1    0.82    0.12 
   2  20   1    3.10    0.24 
   3  19  -2    1.36    0.16 
   2  19  -2    1.99    0.17 
   2  19  -2    1.91    0.17 
  -2 -19   2    2.01    0.20 
   1  19  -2    1.06    0.14 
  -4 -18   2    0.03    0.09 
   3  18  -2    4.26    0.24 
   3  18  -2    4.32    0.23 
  -3 -18   2    4.32    0.25 
   2  18  -2    5.18    0.25 
   2  18  -2    4.97    0.26 
  -2 -18   2    4.33    0.25 
   1  18  -2    0.47    0.10 
  -1 -18   2    0.33    0.10 
  -1 -18   2    0.51    0.12 
   0  18  -2    0.43    0.10 
   0 -18   2    0.31    0.10 
  -1  18  -2    1.20    0.14 
   1 -18   2    1.05    0.16 
  -2  18  -2    2.06    0.21 
   2 -18   2    2.42    0.35 
  -6 -17   2    0.64    0.16 
  -5 -17   2    1.87    0.17 
   4  17  -2    0.08    0.07 
  -4 -17   2    0.20    0.09 
   3  17  -2    0.23    0.09 
   3  17  -2    0.16    0.07 
  -3 -17   2    0.20    0.09 
   2  17  -2    5.24    0.25 
   2  17  -2    4.29    0.22 
  -2 -17   2    4.62    0.25 
   1  17  -2    2.31    0.16 
   1  17  -2    2.14    0.16 
  -1 -17   2    2.15    0.18 
   0  17  -2    0.21    0.07 
   0 -17   2    0.17    0.08 
  -1  17  -2    2.62    0.18 
   1 -17   2    2.73    0.21 
  -2  17  -2    1.03    0.14 
   2 -17   2    1.11    0.15 
  -3  17  -2    3.21    0.21 
   3 -17   2    3.81    0.25 
  -6 -16   2    3.53    0.22 
   5  16  -2    0.47    0.11 
  -5 -16   2    0.37    0.10 
   4  16  -2    0.53    0.09 
   4  16  -2    0.41    0.10 
  -4 -16   2    0.60    0.11 
   3  16  -2    0.56    0.09 
   3  16  -2    0.51    0.10 
  -3 -16   2    0.52    0.10 
   2  16  -2    0.22    0.06 
   2  16  -2    0.17    0.07 
  -2 -16   2    0.19    0.08 
   1  16  -2    0.03    0.05 
   1  16  -2    0.06    0.05 
  -1 -16   2    0.00    0.06 
   0  16  -2    0.33    0.08 
   0  16  -2    0.33    0.08 
   0 -16   2    0.24    0.08 
  -1  16  -2   -0.02    0.05 
   1 -16   2   -0.02    0.06 
  -2  16  -2    0.96    0.13 
   2 -16   2    1.09    0.15 
  -3  16  -2    1.01    0.14 
   3 -16   2    0.83    0.13 
  -4  16  -2    0.76    0.13 
   4 -16   2    0.73    0.14 
   6  15  -2    1.50    0.17 
  -6 -15   2    1.21    0.14 
   5  15  -2    0.54    0.11 
  -5 -15   2    0.43    0.10 
   4  15  -2    1.23    0.12 
   4  15  -2    1.14    0.13 
  -4 -15   2    1.00    0.13 
   3  15  -2    1.11    0.13 
   3  15  -2    1.12    0.11 
  -3 -15   2    1.15    0.13 
   2  15  -2    1.16    0.11 
   2  15  -2    1.03    0.12 
  -2 -15   2    1.22    0.14 
   1  15  -2    0.30    0.07 
   1  15  -2    0.25    0.07 
  -1 -15   2    0.12    0.07 
   0  15  -2    3.73    0.18 
   0  15  -2    3.78    0.19 
   0 -15   2    3.53    0.20 
  -1  15  -2    0.00    0.05 
   1 -15   2    0.09    0.07 
  -2  15  -2    1.01    0.13 
   2 -15   2    1.42    0.15 
  -3  15  -2    0.46    0.10 
   3 -15   2    0.18    0.08 
  -4  15  -2    0.10    0.07 
   4 -15   2    0.16    0.09 
  -5  15  -2    0.15    0.08 
   5 -15   2    0.22    0.09 
   7  14  -2    0.46    0.11 
   6  14  -2    0.25    0.09 
  -6 -14   2    0.33    0.09 
   5  14  -2    3.10    0.20 
   5  14  -2    3.08    0.24 
  -5 -14   2    2.74    0.18 
   4  14  -2    1.86    0.15 
   4  14  -2    1.89    0.13 
  -4 -14   2    1.66    0.14 
   3  14  -2    0.83    0.11 
   3  14  -2    0.91    0.10 
  -3 -14   2    0.93    0.11 
   2  14  -2    1.01    0.10 
   2  14  -2    1.13    0.12 
  -2 -14   2    1.09    0.12 
   1  14  -2    3.82    0.18 
   1  14  -2    3.77    0.18 
  -1 -14   2    4.26    0.21 
   0  14  -2    1.01    0.10 
   0  14  -2    1.06    0.11 
   0 -14   2    0.81    0.11 
  -1  14  -2    0.01    0.05 
   1 -14   2    0.05    0.07 
  -2  14  -2    0.70    0.11 
   2 -14   2    0.61    0.10 
  -3  14  -2    3.61    0.20 
   3 -14   2    3.29    0.21 
  -4  14  -2    3.78    0.21 
   4 -14   2    3.49    0.22 
  -5  14  -2    0.01    0.06 
   5 -14   2    0.09    0.07 
  -6  14  -2    0.71    0.13 
   6 -14   2    0.54    0.11 
   8  13  -2    1.82    0.19 
   7  13  -2    5.94    0.29 
  -7 -13   2    5.04    0.24 
   6  13  -2    0.93    0.13 
  -6 -13   2    0.75    0.11 
   5  13  -2    1.38    0.12 
   5  13  -2    1.54    0.14 
  -5 -13   2    1.19    0.13 
   4  13  -2    2.28    0.16 
   4  13  -2    2.67    0.15 
  -4 -13   2    2.64    0.16 
   3  13  -2    0.33    0.08 
   3  13  -2    0.09    0.05 
  -3 -13   2    0.35    0.08 
   2  13  -2    1.12    0.11 
   2  13  -2    1.07    0.10 
  -2 -13   2    1.27    0.12 
   1  13  -2    2.10    0.13 
   1  13  -2    2.25    0.13 
  -1 -13   2    2.09    0.15 
   0  13  -2    3.81    0.18 
   0  13  -2    3.85    0.17 
   0 -13   2    4.25    0.20 
  -1  13  -2    3.93    0.17 
  -1  13  -2    4.16    0.19 
   1 -13   2    3.98    0.20 
  -2  13  -2    9.62    0.32 
   2 -13   2   10.00    0.33 
  -3  13  -2    6.41    0.26 
   3 -13   2    6.21    0.26 
  -4  13  -2    1.93    0.15 
   4 -13   2    2.27    0.17 
  -5  13  -2    0.43    0.10 
   5 -13   2    0.15    0.08 
  -6  13  -2    3.04    0.21 
   6 -13   2    2.33    0.19 
   8  12  -2    0.24    0.10 
   7  12  -2    0.09    0.08 
  -7 -12   2    0.26    0.08 
   6  12  -2    2.98    0.19 
  -6 -12   2    2.87    0.17 
   5  12  -2    4.95    0.23 
   5  12  -2    4.56    0.20 
  -5 -12   2    4.76    0.21 
   4  12  -2    6.50    0.23 
   4  12  -2    6.50    0.26 
  -4 -12   2    6.26    0.23 
   3  12  -2    0.96    0.09 
   3  12  -2    1.13    0.11 
  -3 -12   2    1.00    0.10 
   2  12  -2    2.91    0.15 
   2  12  -2    2.84    0.15 
  -2 -12   2    3.09    0.16 
   1  12  -2    2.59    0.14 
  -1 -12   2    2.78    0.15 
   0  12  -2    2.65    0.14 
   0  12  -2    2.54    0.14 
   0 -12   2    3.15    0.17 
  -1  12  -2   15.00    0.39 
  -1  12  -2   13.89    0.36 
   1 -12   2   14.96    0.41 
  -2  12  -2    2.75    0.16 
   2 -12   2    2.92    0.17 
  -3  12  -2    1.19    0.11 
   3 -12   2    1.31    0.13 
  -4  12  -2    2.83    0.17 
   4 -12   2    2.82    0.18 
  -5  12  -2    0.29    0.09 
   5 -12   2    0.24    0.08 
  -6  12  -2    0.16    0.08 
   6 -12   2    0.17    0.08 
  -7  12  -2    0.72    0.12 
   7 -12   2    0.76    0.13 
   8  11  -2    1.76    0.17 
   7  11  -2    0.73    0.12 
  -7 -11   2    0.91    0.12 
   6  11  -2    2.10    0.16 
  -6 -11   2    1.95    0.14 
   5  11  -2    8.35    0.30 
   5  11  -2    8.84    0.27 
  -5 -11   2    8.05    0.26 
   4  11  -2    3.89    0.17 
   4  11  -2    3.72    0.19 
  -4 -11   2    4.61    0.19 
   3  11  -2   13.93    0.39 
   3  11  -2   13.82    0.36 
  -3 -11   2   13.86    0.36 
   2  11  -2   11.74    0.33 
   2  11  -2   11.63    0.32 
  -2 -11   2   11.60    0.32 
   1  11  -2    7.23    0.23 
   1  11  -2    7.47    0.24 
  -1 -11   2    7.11    0.24 
   0  11  -2    2.82    0.13 
   0  11  -2    2.52    0.13 
   0 -11   2    2.93    0.15 
  -1  11  -2   24.25    0.55 
  -1  11  -2   23.57    0.52 
   1 -11   2   24.01    0.56 
  -2  11  -2    9.76    0.30 
   2 -11   2    8.61    0.28 
  -3  11  -2   21.49    0.53 
   3 -11   2   22.78    0.56 
  -4  11  -2    0.32    0.08 
   4 -11   2    0.45    0.08 
  -5  11  -2    0.46    0.09 
   5 -11   2    0.38    0.09 
  -6  11  -2    2.09    0.17 
   6 -11   2    2.37    0.17 
  -7  11  -2    0.18    0.08 
   7 -11   2    0.15    0.08 
  -8  11  -2    0.75    0.13 
   8  10  -2    1.09    0.14 
   7  10  -2    1.61    0.15 
  -7 -10   2    1.55    0.13 
   6  10  -2    4.20    0.19 
   6  10  -2    4.65    0.22 
  -6 -10   2    4.41    0.19 
   5  10  -2    3.02    0.17 
   5  10  -2    3.05    0.15 
  -5 -10   2    3.07    0.15 
   4  10  -2    9.34    0.27 
   4  10  -2    8.70    0.29 
  -4 -10   2    8.39    0.25 
   3  10  -2    5.23    0.20 
   3  10  -2    5.05    0.18 
  -3 -10   2    5.05    0.19 
   2  10  -2    1.40    0.10 
   2  10  -2    1.21    0.09 
  -2 -10   2    1.34    0.10 
   1  10  -2    2.01    0.11 
   1  10  -2    1.97    0.11 
  -1 -10   2    2.00    0.12 
   0  10  -2    6.44    0.21 
   0  10  -2    6.44    0.21 
   0 -10   2    6.90    0.23 
  -1  10  -2    6.47    0.22 
  -1  10  -2    6.43    0.20 
   1 -10   2    6.02    0.21 
  -2  10  -2    1.84    0.12 
   2 -10   2    1.61    0.12 
   2 -10   2    1.66    0.09 
  -3  10  -2   64.76    1.27 
   3 -10   2   63.22    1.25 
  -4  10  -2    0.49    0.08 
   4 -10   2    0.57    0.09 
  -5  10  -2    0.08    0.05 
  -5  10  -2    0.05    0.06 
   5 -10   2    0.05    0.06 
  -6  10  -2    3.07    0.18 
  -6  10  -2    3.34    0.18 
   6 -10   2    3.01    0.18 
  -7  10  -2    1.03    0.13 
  -7  10  -2    0.92    0.13 
   7 -10   2    1.01    0.13 
  -8  10  -2    3.29    0.22 
  -8  10  -2    3.76    0.22 
   8 -10   2    3.32    0.22 
   8   9  -2    0.04    0.07 
   7   9  -2    1.79    0.15 
  -7  -9   2    1.58    0.13 
   6   9  -2    3.21    0.18 
   6   9  -2    3.52    0.16 
  -6  -9   2    3.33    0.16 
   5   9  -2    1.81    0.13 
   5   9  -2    2.17    0.12 
  -5  -9   2    1.87    0.12 
   4   9  -2   30.98    0.68 
   4   9  -2   30.16    0.64 
  -4  -9   2   29.06    0.61 
   3   9  -2    3.81    0.15 
   3   9  -2    3.70    0.16 
  -3  -9   2    3.50    0.14 
   2   9  -2    0.23    0.04 
   2   9  -2    0.16    0.05 
  -2  -9   2    0.23    0.05 
   1   9  -2    1.40    0.09 
   1   9  -2    1.74    0.10 
  -1  -9   2    1.80    0.11 
   0   9  -2    2.76    0.12 
   0   9  -2    2.61    0.12 
   0  -9   2    2.86    0.13 
  -1   9  -2    2.48    0.11 
  -1   9  -2    2.97    0.13 
   1  -9   2    3.03    0.14 
  -2   9  -2    2.71    0.10 
  -2   9  -2    2.80    0.14 
   2  -9   2    2.53    0.11 
   2  -9   2    2.33    0.13 
  -3   9  -2   16.36    0.42 
  -3   9  -2   17.01    0.38 
   3  -9   2   17.04    0.43 
  -4   9  -2    6.48    0.23 
  -4   9  -2    6.17    0.20 
   4  -9   2    6.33    0.24 
  -5   9  -2    6.90    0.26 
  -5   9  -2    7.35    0.24 
   5  -9   2    6.80    0.26 
  -6   9  -2    0.19    0.06 
  -6   9  -2    0.21    0.06 
   6  -9   2    0.22    0.07 
  -7   9  -2    0.04    0.06 
  -7   9  -2    0.02    0.05 
   7  -9   2    0.10    0.06 
  -8   9  -2    0.15    0.07 
  -8   9  -2    0.17    0.08 
   8  -9   2    0.23    0.08 
  -9   9  -2    2.57    0.20 
  -8  -8   2    0.79    0.12 
   7   8  -2    5.32    0.23 
  -7  -8   2    5.50    0.22 
   6   8  -2    3.34    0.15 
   6   8  -2    3.12    0.17 
  -6  -8   2    3.08    0.15 
   5   8  -2    0.28    0.07 
   5   8  -2    0.30    0.06 
  -5  -8   2    0.35    0.06 
   4   8  -2    2.62    0.12 
   4   8  -2    2.85    0.14 
  -4  -8   2    2.70    0.13 
   3   8  -2   13.97    0.36 
   3   8  -2   14.27    0.34 
  -3  -8   2   14.16    0.33 
   2   8  -2   12.30    0.32 
   2   8  -2   12.63    0.30 
  -2  -8   2   12.58    0.31 
   1   8  -2   19.76    0.43 
   1   8  -2   20.02    0.44 
  -1  -8   2   19.81    0.43 
   0   8  -2   35.17    0.70 
   0   8  -2   34.97    0.70 
   0  -8   2   34.73    0.70 
  -1   8  -2    3.66    0.15 
  -1   8  -2    4.19    0.14 
  -1   8  -2    4.50    0.11 
   1  -8   2    4.06    0.16 
  -2   8  -2    4.11    0.13 
  -2   8  -2    4.35    0.16 
   2  -8   2    4.25    0.17 
   2  -8   2    4.26    0.14 
  -3   8  -2    4.75    0.18 
  -3   8  -2    4.67    0.15 
   3  -8   2    4.95    0.19 
  -4   8  -2    9.65    0.26 
  -4   8  -2    8.73    0.28 
   4  -8   2    9.69    0.29 
  -5   8  -2    1.99    0.13 
  -5   8  -2    2.02    0.13 
   5  -8   2    2.07    0.14 
  -6   8  -2    0.51    0.09 
  -6   8  -2    0.51    0.08 
   6  -8   2    0.43    0.08 
  -7   8  -2    3.51    0.19 
  -7   8  -2    3.13    0.18 
   7  -8   2    2.98    0.18 
  -8   8  -2    0.54    0.11 
  -8   8  -2    0.34    0.09 
   8  -8   2    0.61    0.11 
  -9   8  -2    0.83    0.13 
  -9   8  -2    0.98    0.14 
   9  -8   2    1.35    0.18 
  -8  -7   2    0.47    0.09 
   7   7  -2    0.26    0.07 
   7   7  -2    0.27    0.06 
  -7  -7   2    0.43    0.07 
  -7  -7   2    0.31    0.06 
   6   7  -2    1.26    0.11 
   6   7  -2    1.36    0.10 
  -6  -7   2    1.15    0.10 
  -6  -7   2    1.21    0.10 
   5   7  -2    0.45    0.07 
   5   7  -2    0.38    0.06 
   5   7  -2    0.48    0.06 
  -5  -7   2    0.43    0.06 
   4   7  -2   10.59    0.30 
   4   7  -2   10.99    0.28 
   4   7  -2   10.58    0.25 
  -4  -7   2   10.33    0.27 
   3   7  -2   34.27    0.71 
   3   7  -2   34.80    0.63 
   3   7  -2   33.75    0.68 
  -3  -7   2   36.02    0.71 
   2   7  -2    0.09    0.03 
   2   7  -2    0.17    0.03 
  -2  -7   2    0.17    0.04 
   1   7  -2  161.52    2.88 
   1   7  -2  164.21    2.87 
  -1  -7   2  163.83    2.88 
   0   7  -2    0.97    0.06 
   0   7  -2    0.83    0.06 
   0  -7   2    0.99    0.07 
  -1   7  -2    4.80    0.16 
  -1   7  -2    5.05    0.12 
  -1   7  -2    4.78    0.14 
   1  -7   2    4.87    0.16 
  -2   7  -2    3.26    0.11 
  -2   7  -2    3.41    0.14 
   2  -7   2    3.25    0.11 
  -3   7  -2    7.58    0.21 
  -3   7  -2    7.86    0.23 
   3  -7   2    8.09    0.24 
   3  -7   2    7.94    0.21 
  -4   7  -2    5.82    0.19 
  -4   7  -2    5.52    0.20 
   4  -7   2    6.03    0.21 
  -5   7  -2    0.54    0.08 
  -5   7  -2    0.69    0.08 
   5  -7   2    0.59    0.08 
  -6   7  -2    5.80    0.23 
  -6   7  -2    5.80    0.23 
   6  -7   2    5.96    0.23 
  -7   7  -2    6.12    0.25 
  -7   7  -2    5.71    0.24 
   7  -7   2    5.64    0.24 
  -8   7  -2    0.49    0.10 
  -8   7  -2    0.66    0.10 
   8  -7   2    0.70    0.11 
  -9   7  -2    0.57    0.12 
  -9   7  -2    0.63    0.12 
   9  -7   2    0.68    0.12 
  -9  -6   2    0.85    0.12 
  -8  -6   2    0.03    0.05 
   7   6  -2    0.90    0.09 
   7   6  -2    0.78    0.10 
   7   6  -2    1.05    0.10 
   7   6  -2    1.11    0.10 
   6   6  -2    0.46    0.07 
   6   6  -2    0.51    0.07 
   6   6  -2    0.36    0.06 
   6   6  -2    0.46    0.07 
   5   6  -2   15.26    0.39 
   5   6  -2   15.53    0.36 
   5   6  -2   15.03    0.37 
  -5  -6   2   14.53    0.35 
   4   6  -2   35.67    0.74 
   4   6  -2   36.35    0.72 
   4   6  -2   36.54    0.70 
  -4  -6   2   34.76    0.68 
   3   6  -2    1.27    0.06 
   3   6  -2    1.56    0.09 
   3   6  -2    1.50    0.08 
  -3  -6   2    1.16    0.07 
   2   6  -2   31.13    0.63 
   2   6  -2   31.05    0.62 
   2   6  -2   31.97    0.57 
  -2  -6   2   30.42    0.59 
   1   6  -2   35.64    0.69 
  -1  -6   2   36.22    0.69 
   0   6  -2    0.50    0.05 
   0   6  -2    0.54    0.05 
   0  -6   2    0.59    0.06 
  -1   6  -2    5.13    0.16 
  -1   6  -2    5.24    0.12 
  -1   6  -2    5.07    0.14 
   1  -6   2    5.13    0.16 
  -2   6  -2    7.90    0.22 
  -2   6  -2    8.47    0.20 
   2  -6   2    9.03    0.20 
   2  -6   2    8.34    0.23 
  -3   6  -2    0.69    0.06 
  -3   6  -2    0.66    0.06 
   3  -6   2    0.62    0.06 
   3  -6   2    0.73    0.04 
  -4   6  -2    7.80    0.23 
  -4   6  -2    8.31    0.24 
   4  -6   2    8.44    0.25 
  -5   6  -2   12.17    0.32 
  -5   6  -2   11.05    0.31 
   5  -6   2   11.69    0.33 
  -6   6  -2    0.26    0.06 
  -6   6  -2    0.23    0.06 
   6  -6   2    0.32    0.07 
  -7   6  -2    0.43    0.08 
  -7   6  -2    0.51    0.09 
   7  -6   2    0.67    0.10 
  -8   6  -2    0.84    0.11 
  -8   6  -2    1.10    0.13 
   8  -6   2    0.87    0.11 
  -9   6  -2    0.75    0.13 
   9  -6   2    0.51    0.10 
 -10  -5   2    1.41    0.17 
  -9  -5   2    0.34    0.09 
   8   5  -2    3.21    0.18 
  -8  -5   2    3.06    0.18 
   7   5  -2    0.63    0.09 
   7   5  -2    0.62    0.08 
   7   5  -2    0.50    0.08 
  -7  -5   2    0.55    0.07 
   6   5  -2    2.93    0.14 
   6   5  -2    2.95    0.14 
   6   5  -2    2.88    0.13 
   6   5  -2    2.93    0.13 
   5   5  -2   14.89    0.35 
   5   5  -2   15.05    0.35 
   5   5  -2   14.48    0.37 
   5   5  -2   14.98    0.35 
   4   5  -2    8.61    0.24 
   4   5  -2    8.97    0.23 
   4   5  -2    8.89    0.23 
  -4  -5   2    8.72    0.22 
   3   5  -2   32.25    0.60 
   3   5  -2   31.56    0.62 
   3   5  -2   30.65    0.63 
  -3  -5   2   31.10    0.60 
   2   5  -2   11.26    0.23 
   2   5  -2   11.48    0.26 
   2   5  -2   11.35    0.27 
  -2  -5   2   11.78    0.26 
   1   5  -2   32.48    0.63 
   1   5  -2   33.47    0.64 
  -1  -5   2   34.30    0.65 
   0   5  -2   20.65    0.42 
   0   5  -2   20.97    0.42 
   0  -5   2   21.30    0.43 
  -1   5  -2    5.97    0.14 
  -1   5  -2    5.77    0.16 
   1  -5   2    5.99    0.15 
   1  -5   2    6.00    0.17 
  -2   5  -2    0.62    0.05 
  -2   5  -2    0.61    0.05 
   2  -5   2    0.60    0.06 
   2  -5   2    0.54    0.04 
  -3   5  -2    4.27    0.15 
  -3   5  -2    4.36    0.14 
   3  -5   2    4.20    0.10 
   3  -5   2    4.26    0.15 
  -4   5  -2   17.67    0.40 
  -4   5  -2   17.13    0.40 
   4  -5   2   17.24    0.41 
   4  -5   2   17.96    0.40 
  -5   5  -2    5.02    0.19 
  -5   5  -2    5.16    0.19 
   5  -5   2    5.13    0.19 
  -6   5  -2   14.29    0.37 
  -6   5  -2   13.82    0.38 
   6  -5   2   13.82    0.37 
  -7   5  -2    2.96    0.16 
  -7   5  -2    3.23    0.18 
   7  -5   2    3.17    0.17 
  -8   5  -2    0.81    0.11 
  -8   5  -2    1.15    0.13 
   8  -5   2    0.83    0.11 
  -9   5  -2    1.15    0.15 
   9  -5   2    1.13    0.14 
 -10  -4   2    3.90    0.24 
  -9  -4   2    0.89    0.13 
   8   4  -2    2.00    0.13 
   8   4  -2    1.84    0.14 
  -8  -4   2    1.77    0.12 
   7   4  -2    0.92    0.10 
   7   4  -2    0.82    0.09 
  -7  -4   2    0.68    0.08 
   6   4  -2    1.66    0.10 
   6   4  -2    1.82    0.11 
   6   4  -2    1.67    0.11 
   6   4  -2    1.54    0.10 
  -6  -4   2    1.39    0.09 
   5   4  -2   10.90    0.27 
   5   4  -2   11.04    0.29 
   5   4  -2   10.80    0.28 
   5   4  -2   10.82    0.28 
   4   4  -2   38.22    0.75 
   4   4  -2   37.48    0.73 
   4   4  -2   37.20    0.73 
   4   4  -2   38.34    0.73 
   3   4  -2   36.52    0.71 
   3   4  -2   37.30    0.72 
   3   4  -2   37.56    0.70 
  -3  -4   2   37.27    0.70 
   2   4  -2   17.76    0.34 
   2   4  -2   17.56    0.37 
   2   4  -2   17.92    0.38 
  -2  -4   2   18.00    0.36 
   1   4  -2   24.46    0.48 
   1   4  -2   25.58    0.45 
  -1  -4   2   25.68    0.49 
   0   4  -2   55.55    0.95 
   0   4  -2   54.66    0.99 
   0   4  -2   53.57    0.99 
   0  -4   2   56.28    1.01 
  -1   4  -2    6.65    0.17 
  -1   4  -2    6.69    0.15 
   1  -4   2    6.51    0.17 
   1  -4   2    6.75    0.16 
  -2   4  -2   38.85    0.72 
  -2   4  -2   38.85    0.74 
   2  -4   2   38.89    0.76 
   2  -4   2   40.96    0.72 
  -3   4  -2    2.95    0.11 
  -3   4  -2    3.05    0.11 
   3  -4   2    3.12    0.12 
   3  -4   2    3.09    0.08 
  -4   4  -2    4.49    0.15 
   4  -4   2    4.52    0.16 
   4  -4   2    4.51    0.16 
  -5   4  -2   23.94    0.52 
  -5   4  -2   24.06    0.54 
   5  -4   2   24.37    0.54 
  -6   4  -2    4.24    0.17 
  -6   4  -2    4.44    0.19 
   6  -4   2    4.43    0.18 
  -7   4  -2    0.64    0.09 
  -7   4  -2    0.61    0.09 
   7  -4   2    0.64    0.09 
  -8   4  -2    3.45    0.20 
  -8   4  -2    3.16    0.17 
   8  -4   2    3.48    0.19 
  -9   4  -2    2.33    0.19 
   9  -4   2    2.06    0.16 
  10  -4   2    0.48    0.11 
 -10  -3   2    0.42    0.11 
  -9  -3   2    0.06    0.07 
   8   3  -2    1.98    0.13 
   8   3  -2    1.81    0.15 
  -8  -3   2    1.89    0.13 
   7   3  -2    4.20    0.17 
   7   3  -2    4.00    0.19 
  -7  -3   2    3.89    0.17 
   6   3  -2    0.91    0.09 
   6   3  -2    0.82    0.07 
   6   3  -2    0.82    0.07 
  -6  -3   2    0.68    0.07 
   5   3  -2    7.72    0.22 
   5   3  -2    7.89    0.23 
   5   3  -2    8.03    0.22 
   5   3  -2    7.75    0.22 
   4   3  -2   19.57    0.41 
   4   3  -2   19.79    0.42 
   4   3  -2   19.93    0.42 
   4   3  -2   19.29    0.42 
   3   3  -2    6.48    0.16 
   3   3  -2    6.73    0.18 
   3   3  -2    6.61    0.17 
   3   3  -2    6.80    0.17 
   2   3  -2    3.57    0.10 
   2   3  -2    3.39    0.11 
   2   3  -2    3.49    0.11 
  -2  -3   2    3.67    0.10 
   1   3  -2    0.53    0.04 
   1   3  -2    0.53    0.03 
   1   3  -2    0.58    0.04 
  -1  -3   2    0.59    0.04 
   0   3  -2    5.65    0.11 
   0  -3   2    5.57    0.14 
   0  -3   2    5.60    0.13 
  -1   3  -2  242.83    4.12 
  -1   3  -2  233.24    4.11 
   1  -3   2  230.66    3.85 
   1  -3   2  213.82    3.84 
  -2   3  -2   61.49    1.13 
  -2   3  -2   63.35    1.12 
   2  -3   2   62.75    1.16 
   2  -3   2   64.73    1.12 
  -3   3  -2    5.67    0.16 
  -3   3  -2    6.00    0.17 
   3  -3   2    5.94    0.17 
   3  -3   2    5.89    0.12 
  -4   3  -2    0.84    0.07 
   4  -3   2    0.94    0.07 
   4  -3   2    0.86    0.07 
  -5   3  -2   18.31    0.43 
  -5   3  -2   18.53    0.42 
   5  -3   2   18.16    0.42 
  -6   3  -2   43.30    0.88 
  -6   3  -2   44.59    0.91 
   6  -3   2   43.32    0.88 
  -7   3  -2    0.81    0.10 
  -7   3  -2    0.73    0.08 
   7  -3   2    0.89    0.10 
  -8   3  -2    0.33    0.08 
  -8   3  -2    0.24    0.07 
   8  -3   2    0.22    0.07 
  -9   3  -2    3.35    0.21 
   9  -3   2    3.52    0.20 
  10  -3   2    1.15    0.14 
 -10  -2   2    0.57    0.12 
   9   2  -2    2.72    0.19 
   8   2  -2    0.50    0.08 
   8   2  -2    0.41    0.09 
  -8  -2   2    0.55    0.08 
   7   2  -2    0.26    0.07 
   7   2  -2    0.40    0.07 
  -7  -2   2    0.48    0.07 
   6   2  -2    0.94    0.09 
   6   2  -2    1.00    0.08 
  -6  -2   2    0.75    0.07 
  -6  -2   2    0.86    0.08 
   5   2  -2    8.72    0.23 
   5   2  -2    8.65    0.25 
   5   2  -2    9.15    0.23 
  -5  -2   2    8.79    0.24 
   4   2  -2  170.20    3.03 
   4   2  -2  173.08    3.03 
   4   2  -2  171.08    3.02 
   4   2  -2  174.53    3.01 
   3   2  -2    0.10    0.03 
   3   2  -2    0.17    0.03 
   3   2  -2    0.16    0.03 
   3   2  -2    0.17    0.03 
   2   2  -2  412.34    7.49 
   2   2  -2  430.42    7.41 
   2   2  -2  442.16    7.47 
   2   2  -2  429.34    7.48 
   1   2  -2   65.11    1.13 
   1   2  -2   65.72    1.15 
   1   2  -2   62.84    1.14 
  -1  -2   2   66.54    1.16 
   0   2  -2  201.41    3.54 
   0   2  -2  198.88    3.45 
   0  -2   2  194.58    3.35 
   0  -2   2  189.26    3.30 
  -1   2  -2    5.99    0.14 
  -1   2  -2    5.94    0.13 
   1  -2   2    5.94    0.13 
   1  -2   2    5.87    0.14 
  -2   2  -2   15.89    0.32 
  -2   2  -2   16.23    0.33 
   2  -2   2   15.85    0.33 
   2  -2   2   15.76    0.30 
  -3   2  -2    3.38    0.11 
  -3   2  -2    3.49    0.12 
   3  -2   2    3.44    0.12 
   3  -2   2    3.54    0.08 
  -4   2  -2   14.02    0.33 
  -4   2  -2   14.50    0.32 
   4  -2   2   14.98    0.27 
   4  -2   2   14.08    0.33 
   4  -2   2   14.12    0.33 
  -5   2  -2    0.42    0.06 
  -5   2  -2    0.40    0.05 
   5  -2   2    0.33    0.05 
  -6   2  -2    5.07    0.20 
  -6   2  -2    5.35    0.18 
   6  -2   2    5.31    0.19 
  -7   2  -2    1.22    0.12 
  -7   2  -2    1.12    0.09 
   7  -2   2    1.38    0.11 
  -8   2  -2    1.48    0.11 
  -8   2  -2    1.48    0.14 
   8  -2   2    1.63    0.13 
  -9   2  -2    0.49    0.11 
   9  -2   2    0.56    0.10 
 -10   2  -2    1.34    0.18 
  10  -2   2    1.08    0.14 
 -10  -1   2   -0.06    0.07 
   9   1  -2    0.50    0.10 
   8   1  -2    0.90    0.11 
   8   1  -2    1.17    0.11 
  -8  -1   2    1.03    0.10 
   7   1  -2    2.05    0.12 
   7   1  -2    2.20    0.14 
  -7  -1   2    1.75    0.11 
   6   1  -2    5.22    0.18 
   6   1  -2    5.18    0.20 
  -6  -1   2    4.63    0.17 
   5   1  -2   12.98    0.31 
   5   1  -2   12.97    0.33 
  -5  -1   2   12.21    0.30 
  -5  -1   2   12.58    0.29 
   4   1  -2   32.57    0.65 
   4   1  -2   32.70    0.63 
  -4  -1   2   31.29    0.61 
  -4  -1   2   31.39    0.62 
   3   1  -2   33.22    0.62 
   3   1  -2   33.43    0.61 
   3   1  -2   32.12    0.63 
   3   1  -2   32.10    0.62 
   2   1  -2  501.09    9.08 
   2   1  -2  532.88    9.00 
   2   1  -2  520.31    9.01 
  -2  -1   2  513.67    8.93 
   1   1  -2    5.90    0.14 
   1   1  -2    6.04    0.12 
   1   1  -2    5.96    0.13 
  -1  -1   2    6.02    0.14 
   0   1  -2   27.76    0.50 
   0   1  -2   27.86    0.50 
   0  -1   2   27.39    0.49 
   0  -1   2   27.71    0.51 
  -1   1  -2   22.22    0.41 
  -1   1  -2   21.95    0.40 
   1  -1   2   21.03    0.39 
   1  -1   2   21.38    0.39 
  -2   1  -2   15.01    0.30 
  -2   1  -2   15.54    0.31 
   2  -1   2   14.72    0.30 
   2  -1   2   14.85    0.28 
  -3   1  -2   41.00    0.78 
  -3   1  -2   41.72    0.76 
   3  -1   2   39.59    0.76 
   3  -1   2   41.18    0.72 
  -4   1  -2    2.74    0.12 
  -4   1  -2    3.07    0.10 
   4  -1   2    2.90    0.11 
   4  -1   2    2.91    0.08 
  -5   1  -2   37.67    0.73 
  -5   1  -2   37.52    0.76 
   5  -1   2   39.77    0.73 
   5  -1   2   38.01    0.77 
  -6   1  -2    1.42    0.11 
  -6   1  -2    1.38    0.09 
   6  -1   2    1.40    0.10 
  -7   1  -2    2.12    0.12 
  -7   1  -2    2.09    0.15 
   7  -1   2    2.16    0.13 
  -8   1  -2    0.79    0.11 
   8  -1   2    0.63    0.09 
  -9   1  -2    0.13    0.07 
   9  -1   2    0.27    0.08 
 -10   1  -2    0.42    0.12 
  10  -1   2    0.42    0.10 
   9   0  -2    2.03    0.17 
  -9   0   2    1.92    0.14 
   8   0  -2    3.41    0.19 
   8   0  -2    2.99    0.16 
  -8   0   2    3.02    0.16 
   7   0  -2    6.00    0.21 
   7   0  -2    6.16    0.24 
  -7   0   2    5.45    0.21 
   6   0  -2    8.61    0.24 
   6   0  -2    8.40    0.27 
  -6   0   2    8.77    0.25 
   5   0  -2    1.61    0.08 
   5   0  -2    1.62    0.10 
  -5   0   2    1.69    0.08 
  -5   0   2    1.55    0.09 
   4   0  -2   16.93    0.38 
   4   0  -2   17.16    0.36 
  -4   0   2   16.23    0.36 
  -4   0   2   16.38    0.34 
   3   0  -2    7.07    0.19 
   3   0  -2    7.19    0.17 
  -3   0   2    6.59    0.17 
  -3   0   2    7.15    0.16 
   2   0  -2   54.37    0.98 
   2   0  -2   53.99    0.98 
   2   0  -2   55.42    0.97 
  -2   0   2   52.68    0.94 
   1   0  -2   12.53    0.23 
   1   0  -2   12.68    0.25 
   1   0  -2   12.20    0.24 
  -1   0   2   12.69    0.25 
   0   0  -2    0.80    0.03 
   0   0  -2    0.80    0.03 
   0   0   2    0.77    0.04 
  -1   0  -2   10.04    0.20 
  -1   0  -2    9.92    0.19 
   1   0   2    9.33    0.19 
   1   0   2    9.64    0.19 
  -2   0  -2   42.21    0.73 
  -2   0  -2   40.15    0.75 
   2   0   2   40.80    0.72 
   2   0   2   39.82    0.73 
  -3   0  -2    5.48    0.13 
  -3   0  -2    5.30    0.15 
   3   0   2    5.45    0.13 
   3   0   2    5.20    0.15 
  -4   0  -2    1.79    0.08 
   4   0   2    1.71    0.08 
   4   0   2    1.78    0.07 
  -5   0  -2    3.42    0.14 
  -5   0  -2    3.41    0.12 
   5   0   2    3.37    0.11 
   5   0   2    3.43    0.13 
  -6   0  -2    0.82    0.09 
  -6   0  -2    0.72    0.07 
   6   0   2    0.79    0.08 
  -7   0  -2    4.88    0.21 
  -7   0  -2    5.02    0.18 
   7   0   2    5.28    0.20 
  -8   0  -2    1.15    0.13 
   8   0   2    1.10    0.11 
  -9   0  -2    1.00    0.14 
   9   0   2    0.65    0.10 
 -10   0  -2    0.19    0.09 
  10   0   2    0.23    0.08 
   9  -1  -2    2.73    0.20 
  -9   1   2    2.83    0.17 
   8  -1  -2    1.20    0.13 
   8  -1  -2    1.21    0.11 
  -8   1   2    1.23    0.11 
   7  -1  -2    0.57    0.08 
   7  -1  -2    0.56    0.09 
  -7   1   2    0.58    0.08 
   6  -1  -2    9.68    0.29 
   6  -1  -2    9.57    0.26 
  -6   1   2    9.88    0.28 
   5  -1  -2    3.73    0.15 
   5  -1  -2    3.54    0.13 
  -5   1   2    3.34    0.10 
  -5   1   2    3.26    0.13 
   4  -1  -2   20.93    0.43 
   4  -1  -2   20.24    0.45 
  -4   1   2   20.99    0.40 
  -4   1   2   20.65    0.44 
   3  -1  -2   83.53    1.47 
   3  -1  -2   81.35    1.49 
  -3   1   2   82.63    1.49 
  -3   1   2   83.45    1.46 
   2  -1  -2    4.76    0.12 
   2  -1  -2    4.76    0.13 
  -2   1   2    4.45    0.10 
  -2   1   2    4.36    0.12 
   1  -1  -2    3.29    0.08 
  -1   1   2    3.28    0.08 
  -1   1   2    3.24    0.09 
   0  -1  -2    0.80    0.02 
   0   1   2    0.78    0.03 
   0   1   2    0.79    0.03 
  -1  -1  -2  102.47    1.78 
   1   1   2  105.81    1.78 
   1   1   2   98.37    1.80 
  -2  -1  -2   15.36    0.28 
  -2  -1  -2   14.79    0.30 
   2   1   2   14.70    0.29 
   2   1   2   14.62    0.29 
  -3  -1  -2   66.69    1.16 
  -3  -1  -2   64.52    1.19 
   3   1   2   64.81    1.14 
   3   1   2   62.86    1.15 
  -4  -1  -2   18.86    0.37 
  -4  -1  -2   18.39    0.40 
   4   1   2   18.26    0.39 
   4   1   2   18.54    0.37 
  -5  -1  -2    0.25    0.05 
  -5  -1  -2    0.27    0.04 
   5   1   2    0.24    0.04 
   5   1   2    0.20    0.04 
  -6  -1  -2    2.15    0.10 
  -6  -1  -2    2.01    0.12 
   6   1   2    2.09    0.11 
  -7  -1  -2    8.74    0.29 
  -7  -1  -2    8.96    0.25 
   7   1   2    8.79    0.27 
  -8  -1  -2    1.64    0.14 
   8   1   2    1.47    0.12 
  -9  -1  -2    0.58    0.11 
   9   1   2    0.68    0.10 
 -10  -1  -2    0.48    0.12 
  10   1   2    0.46    0.10 
   9  -2  -2    1.09    0.14 
  -9   2   2    0.95    0.12 
   8  -2  -2    1.52    0.12 
   8  -2  -2    1.72    0.15 
  -8   2   2    1.63    0.13 
   7  -2  -2    1.27    0.12 
   7  -2  -2    1.25    0.10 
  -7   2   2    1.30    0.10 
   6  -2  -2    4.62    0.19 
   6  -2  -2    4.46    0.17 
  -6   2   2    4.54    0.18 
   5  -2  -2    8.70    0.23 
   5  -2  -2    8.33    0.25 
  -5   2   2    8.49    0.24 
   4  -2  -2   14.64    0.34 
   4  -2  -2   13.91    0.32 
  -4   2   2   15.10    0.29 
  -4   2   2   15.26    0.35 
   3  -2  -2    1.84    0.07 
   3  -2  -2    1.69    0.08 
  -3   2   2    1.89    0.06 
  -3   2   2    1.83    0.08 
   2  -2  -2   12.82    0.26 
   2  -2  -2   12.74    0.27
[truncated: 589,813 more chars]
